# Supplementary material for: 1-Ferrocenylmeth­yl-1H-imidazole
Source: Acta Crystallogr Sect E Struct Rep Online. 2008 Oct 22;64(Pt 11):m1451. doi: 10.1107/S1600536808029231 (PMC2959733; doi:10.1107/S1600536808029231)
Supplement: Supplementary file 1 [file e-64-m1451-sup1.cif]

##############################################################################
###                                                                        ###
###        Electronic paper (Acta Crystallographica Section E)             ###
###                                                                        ###
##############################################################################
#                                                                            #
# This CIF contains the data in a paper accepted for publication in Acta     #
# Crystallographica Section E. It conforms to the requirements of Notes      #
# for Authors for Section E, and has been peer reviewed under the auspices   #
# of the IUCr Commission on Journals.                                        #
#                                                                            #
# Full details of the Crystallographic Information File format               #
# are given in the paper "The Crystallographic Information File (CIF):       #
# a New Standard Archive File for Crystallography" by S. R. Hall, F. H.      #
# Allen and I. D. Brown [Acta Cryst. (1991), A47, 655-685].                  #
#                                                                            #
# The current version of the core CIF dictionary is obtainable from          #
# ftp://ftp.iucr.org/pub/cif_core.dic. The current version number is 2.4.    #
#                                                                            #
# Software is freely available for graphical display of the structure(s) in  #
# this CIF.  For information consult the CIF home page http://www.iucr.org/  #
# cif/home.html                                                              #
#                                                                            #
# This file may be used for bona fide research purposes within the           #
# scientific community so long as proper attribution is given to the journal # 
# article from which it was obtained.                                        #
#                                                                            #
##############################################################################
                                             
data_global
_audit_creation_method     'manual editing of form.cif (version 2.0)'
_journal_data_validation_number     ?
_journal_date_recd_electronic     2008-09-08
_journal_date_accepted     2008-09-11
_journal_name_full     'Acta Crystallographica, Section E'
_journal_year     2008
_journal_volume     64
_journal_issue     11
_journal_page_first     m1451
_journal_page_last     m1451
_journal_paper_category     QM
_journal_coeditor_code     DN2373
_publ_contact_author_name
; Dr Muhammad D. Bala
;
_publ_contact_author_address
; School of Chemistry,
  University of KwaZulu-Natal,
  Westville Campus, Private Bag X54001
  Durban 4000,
  South Africa
;
_publ_contact_author_email     bala@ukzn.ac.za
_publ_contact_author_fax     '+27312603091'
_publ_contact_author_phone     '+27312602616'
_publ_section_title
;
1-Ferrocenylmethyl-1<i>H</i>-imidazole
;
loop_
    _publ_author_name
    _publ_author_address
    'Nyamori, Vincent O.'
; School of Chemistry,
  University of KwaZulu-Natal,
  Westville Campus, Private Bag X54001
  Durban 4000,
  South Africa
;
    'Bala, Muhammad D.'
; School of Chemistry,
  University of KwaZulu-Natal,
  Westville Campus, Private Bag X54001
  Durban 4000,
  South Africa
;
_publ_section_synopsis     .
data_I
_audit_creation_method     SHELXL-97
_chemical_name_systematic
;
1-Ferrocenylmethyl-1<i>H</i>-imidazole
;
_chemical_name_common     ?
_chemical_formula_moiety     'C14 H14 Fe N2'
_chemical_formula_sum     'C14 H14 Fe N2'
_chemical_formula_iupac     '[Fe (C5 H5) (C9 H9 N2)]'
_chemical_formula_weight     266.12
_chemical_melting_point     ?
_symmetry_cell_setting     Monoclinic
_symmetry_space_group_name_H-M     P2(1)/c
_symmetry_space_group_name_Hall     '-P 2ybc'
loop_
    _symmetry_equiv_pos_as_xyz
    'x, y, z'
    '-x, y+1/2, -z+1/2'
    '-x, -y, -z'
    'x, -y-1/2, z-1/2'
_cell_length_a     14.8914(6)
_cell_length_b     7.5587(3)
_cell_length_c     10.7854(4)
_cell_angle_alpha     90.00
_cell_angle_beta     96.862(2)
_cell_angle_gamma     90.00
_cell_volume     1205.30(8)
_cell_formula_units_Z     4
_cell_measurement_reflns_used     3993
_cell_measurement_theta_min     2.76
_cell_measurement_theta_max     26.56
_cell_measurement_temperature     293(2)
_exptl_crystal_description     plate
_exptl_crystal_colour     yellow
_exptl_crystal_size_max     0.39
_exptl_crystal_size_mid     0.26
_exptl_crystal_size_min     0.05
_exptl_crystal_density_diffrn     1.467
_exptl_crystal_density_meas     ?
_exptl_crystal_density_method     'not measured'
_exptl_crystal_F_000     552
_exptl_absorpt_coefficient_mu     1.228
_exptl_absorpt_correction_type     integration
_exptl_absorpt_process_details     '(XPREP; Bruker, 2005)'
_exptl_absorpt_correction_T_min     0.6460
_exptl_absorpt_correction_T_max     0.9412
_exptl_special_details
;
;
_diffrn_ambient_temperature     293(2)
_diffrn_radiation_type     MoK\a
_diffrn_radiation_wavelength     0.71073
_diffrn_radiation_source     'fine-focus sealed tube'
_diffrn_radiation_monochromator     graphite
_diffrn_measurement_device_type     'Bruker APEXII CCD area-detector'
_diffrn_measurement_method     '\f and \w scans'
_diffrn_detector_area_resol_mean     ?
_diffrn_reflns_number     17808
_diffrn_reflns_av_R_equivalents     0.0540
_diffrn_reflns_av_sigmaI/netI     0.0361
_diffrn_reflns_theta_min     1.38
_diffrn_reflns_theta_max     28.00
_diffrn_reflns_theta_full     28.00
_diffrn_measured_fraction_theta_max     1.000
_diffrn_measured_fraction_theta_full     1.000
_diffrn_reflns_limit_h_min     -19
_diffrn_reflns_limit_h_max     18
_diffrn_reflns_limit_k_min     -9
_diffrn_reflns_limit_k_max     9
_diffrn_reflns_limit_l_min     -14
_diffrn_reflns_limit_l_max     14
_diffrn_standards_number     ?
_diffrn_standards_interval_count     ?
_diffrn_standards_interval_time     ?
_diffrn_standards_decay_%     ?
_refine_special_details
;
Refinement of <i>F</i>^2^ against ALL reflections. The weighted <i>R</i>-factor
<i>wR</i> and goodness of fit <i>S</i> are based on <i>F</i>^2^, conventional
<i>R</i>-factors <i>R</i> are based on <i>F</i>, with <i>F</i> set to zero for
negative <i>F</i>^2^. The threshold expression of <i>F</i>^2^ >
\s(<i>F</i>^2^) is used only for calculating <i>R</i>-factors(gt) <i>etc</i>.
and is not relevant to the choice of reflections for refinement.
<i>R</i>-factors based on <i>F</i>^2^ are statistically about twice as large
as those based on <i>F</i>, and <i>R</i>- factors based on ALL data will be
even larger.
;
_reflns_number_total     2904
_reflns_number_gt     1852
_reflns_threshold_expression     I>2\s(I)
_refine_ls_structure_factor_coef     Fsqd
_refine_ls_matrix_type     full
_refine_ls_R_factor_all     0.0720
_refine_ls_R_factor_gt     0.0396
_refine_ls_wR_factor_gt     0.1005
_refine_ls_wR_factor_ref     0.1144
_refine_ls_goodness_of_fit_ref     1.001
_refine_ls_restrained_S_all     1.001
_refine_ls_number_reflns     2904
_refine_ls_number_parameters     154
_refine_ls_number_restraints     0
_refine_ls_hydrogen_treatment     constr
_refine_ls_weighting_scheme     calc
_refine_ls_weighting_details
         'calc w=1/[\s^2^(Fo^2^)+(0.0573P)^2^+0.4185P] where P=(Fo^2^+2Fc^2^)/3'
_atom_sites_solution_hydrogens     geom
_atom_sites_solution_primary     direct
_atom_sites_solution_secondary     difmap
_refine_ls_shift/su_max     0.015
_refine_ls_shift/su_mean     0.002
_refine_diff_density_max     0.626
_refine_diff_density_min     -0.376
_refine_ls_extinction_method     none
_refine_ls_extinction_coef     ?
loop_
    _atom_type_symbol
    _atom_type_description
    _atom_type_scat_dispersion_real
    _atom_type_scat_dispersion_imag
    _atom_type_scat_source
    'C' 'C' 0.0033 0.0016
                         'International Tables Vol C Tables 4.2.6.8 and 6.1.1.4'
    'H' 'H' 0.0000 0.0000
                         'International Tables Vol C Tables 4.2.6.8 and 6.1.1.4'
    'N' 'N' 0.0061 0.0033
                         'International Tables Vol C Tables 4.2.6.8 and 6.1.1.4'
    'Fe' 'Fe' 0.3463 0.8444
                         'International Tables Vol C Tables 4.2.6.8 and 6.1.1.4'
_computing_data_collection     'APEX2 (Bruker, 2005)'
_computing_cell_refinement     'SAINT-Plus (Bruker, 2005)'
_computing_data_reduction     'SAINT-Plus (Bruker, 2005'
_computing_structure_solution     'SHELXTL (Sheldrick, 2008)'
_computing_structure_refinement     'SHELXTL (Sheldrick, 2008)'
_computing_molecular_graphics
                              'Platon (Spek, 2003) and ORTEP-3 (Farrugia, 1997)'
_computing_publication_material     'SHELXTL (Sheldrick, 2008)'
loop_
    _atom_site_type_symbol
    _atom_site_label
    _atom_site_fract_x
    _atom_site_fract_y
    _atom_site_fract_z
    _atom_site_U_iso_or_equiv
    _atom_site_adp_type
    _atom_site_calc_flag
    _atom_site_refinement_flags
    _atom_site_occupancy
    _atom_site_disorder_assembly
    _atom_site_disorder_group
    C C1 0.74936(18) -0.0973(4) 0.4338(2) 0.0367(6) Uani d . 1 . .
    C C2 0.7628(2) -0.2266(4) 0.3419(3) 0.0426(7) Uani d . 1 . .
    H H2 0.7177 -0.2780 0.2863 0.051 Uiso calc R 1 . .
    C C3 0.8561(2) -0.2636(4) 0.3494(3) 0.0464(7) Uani d . 1 . .
    H H3 0.8832 -0.3434 0.2996 0.056 Uiso calc R 1 . .
    C C4 0.9012(2) -0.1589(4) 0.4453(3) 0.0465(7) Uani d . 1 . .
    H H4 0.9633 -0.1568 0.4695 0.056 Uiso calc R 1 . .
    C C5 0.8361(2) -0.0576(4) 0.4985(3) 0.0412(7) Uani d . 1 . .
    H H5 0.8477 0.0216 0.5645 0.049 Uiso calc R 1 . .
    C C6 0.6610(2) -0.0148(4) 0.4525(3) 0.0473(7) Uani d . 1 . .
    H H6A 0.6717 0.1044 0.4841 0.057 Uiso calc R 1 . .
    H H6B 0.6239 -0.0065 0.3724 0.057 Uiso calc R 1 . .
    C C7 0.5876(2) -0.2876(4) 0.5291(3) 0.0520(8) Uani d . 1 . .
    H H7 0.6011 -0.3673 0.4683 0.062 Uiso calc R 1 . .
    C C8 0.5399(2) -0.3206(5) 0.6267(3) 0.0517(8) Uani d . 1 . .
    H H8 0.5150 -0.4296 0.6434 0.062 Uiso calc R 1 . .
    C C9 0.5771(2) -0.0511(4) 0.6399(3) 0.0483(8) Uani d . 1 . .
    H H9 0.5835 0.0657 0.6667 0.058 Uiso calc R 1 . .
    C C10 0.7592(4) 0.1645(8) 0.1970(6) 0.104(2) Uani d . 1 . .
    H H10 0.6964 0.1723 0.1886 0.125 Uiso calc R 1 . .
    C C11 0.8049(4) 0.0625(7) 0.1300(4) 0.0887(15) Uani d . 1 . .
    H H11 0.7791 -0.0120 0.0669 0.106 Uiso calc R 1 . .
    C C12 0.8918(3) 0.0786(6) 0.1630(4) 0.0750(12) Uani d . 1 . .
    H H12 0.9365 0.0184 0.1268 0.090 Uiso calc R 1 . .
    C C13 0.9071(4) 0.1987(7) 0.2598(5) 0.0973(18) Uani d . 1 . .
    H H13 0.9625 0.2337 0.3017 0.117 Uiso calc R 1 . .
    C C14 0.8167(6) 0.2588(5) 0.2818(5) 0.123(3) Uani d . 1 . .
    H H14 0.8017 0.3416 0.3397 0.148 Uiso calc R 1 . .
    N N1 0.61150(15) -0.1138(3) 0.5390(2) 0.0407(5) Uani d . 1 . .
    N N2 0.53352(17) -0.1716(4) 0.6965(2) 0.0518(7) Uani d . 1 . .
    Fe Fe1 0.83161(2) -0.00206(5) 0.31303(3) 0.03545(14) Uani d . 1 . .
loop_
    _atom_site_aniso_label
    _atom_site_aniso_U_11
    _atom_site_aniso_U_22
    _atom_site_aniso_U_33
    _atom_site_aniso_U_12
    _atom_site_aniso_U_13
    _atom_site_aniso_U_23
    C1 0.0351(14) 0.0369(15) 0.0384(14) -0.0031(12) 0.0057(11) 0.0063(11)
    C2 0.0457(17) 0.0350(15) 0.0472(16) -0.0136(13) 0.0058(13) -0.0007(12)
    C3 0.0472(17) 0.0345(15) 0.0586(18) 0.0027(13) 0.0106(14) 0.0007(13)
    C4 0.0345(15) 0.0484(17) 0.0556(18) 0.0019(13) 0.0013(13) 0.0107(14)
    C5 0.0464(17) 0.0405(15) 0.0359(14) -0.0038(13) 0.0016(12) 0.0027(11)
    C6 0.0422(15) 0.0494(18) 0.0523(17) 0.0031(14) 0.0142(13) 0.0135(14)
    C7 0.059(2) 0.0536(19) 0.0461(17) -0.0088(15) 0.0189(15) -0.0071(14)
    C8 0.0466(17) 0.063(2) 0.0465(17) -0.0092(15) 0.0106(14) 0.0064(15)
    C9 0.0448(17) 0.0511(19) 0.0506(18) 0.0072(14) 0.0129(14) -0.0042(14)
    C10 0.090(3) 0.097(4) 0.135(5) 0.044(3) 0.049(3) 0.084(4)
    C11 0.107(4) 0.097(3) 0.058(2) -0.029(3) -0.009(2) 0.035(2)
    C12 0.088(3) 0.074(3) 0.072(3) 0.008(2) 0.042(2) 0.024(2)
    C13 0.107(4) 0.097(4) 0.082(3) -0.069(3) -0.015(3) 0.041(3)
    C14 0.286(9) 0.0223(19) 0.081(3) 0.009(3) 0.104(5) 0.0110(18)
    N1 0.0374(13) 0.0450(14) 0.0411(13) -0.0004(11) 0.0108(10) 0.0031(11)
    N2 0.0479(15) 0.0667(18) 0.0434(14) 0.0045(13) 0.0161(12) 0.0017(13)
    Fe1 0.0377(2) 0.0310(2) 0.0387(2) -0.00352(17) 0.00896(15) 0.00289(17)
_geom_special_details
;
All e.s.d.'s (except the e.s.d. in the dihedral angle between two l.s. planes)
are estimated using the full covariance matrix. The cell e.s.d.'s are taken
into account individually in the estimation of e.s.d.'s in distances, angles
and torsion angles; correlations between e.s.d.'s in cell parameters are only
used when they are defined by crystal symmetry. An approximate (isotropic)
treatment of cell e.s.d.'s is used for estimating e.s.d.'s involving l.s.
planes.
;
loop_
    _geom_bond_atom_site_label_1
    _geom_bond_atom_site_label_2
    _geom_bond_site_symmetry_2
    _geom_bond_distance
    _geom_bond_publ_flag
    C1 C2 . 1.423(4) ?
    C1 C5 . 1.424(4) ?
    C1 C6 . 1.492(4) ?
    C1 Fe1 . 2.024(3) ?
    C2 C3 . 1.410(4) ?
    C2 Fe1 . 2.026(3) ?
    C2 H2 . 0.9300 ?
    C3 C4 . 1.408(4) ?
    C3 Fe1 . 2.040(3) ?
    C3 H3 . 0.9300 ?
    C4 C5 . 1.410(4) ?
    C4 Fe1 . 2.040(3) ?
    C4 H4 . 0.9300 ?
    C5 Fe1 . 2.037(3) ?
    C5 H5 . 0.9300 ?
    C6 N1 . 1.463(3) ?
    C6 H6A . 0.9700 ?
    C6 H6B . 0.9700 ?
    C7 C8 . 1.361(4) ?
    C7 N1 . 1.362(4) ?
    C7 H7 . 0.9300 ?
    C8 N2 . 1.365(4) ?
    C8 H8 . 0.9300 ?
    C9 N2 . 1.311(4) ?
    C9 N1 . 1.343(4) ?
    C9 H9 . 0.9300 ?
    C10 C11 . 1.303(7) ?
    C10 C14 . 1.375(8) ?
    C10 Fe1 . 1.998(4) ?
    C10 H10 . 0.9300 ?
    C11 C12 . 1.305(6) ?
    C11 Fe1 . 2.026(4) ?
    C11 H11 . 0.9300 ?
    C12 C13 . 1.382(6) ?
    C12 Fe1 . 2.035(3) ?
    C12 H12 . 0.9300 ?
    C13 C14 . 1.467(8) ?
    C13 Fe1 . 2.013(3) ?
    C13 H13 . 0.9300 ?
    C14 Fe1 . 2.008(4) ?
    C14 H14 . 0.9300 ?
loop_
    _geom_angle_atom_site_label_1
    _geom_angle_atom_site_label_2
    _geom_angle_atom_site_label_3
    _geom_angle_site_symmetry_1
    _geom_angle_site_symmetry_3
    _geom_angle
    _geom_angle_publ_flag
    C2 C1 C5 . . 106.9(2) ?
    C2 C1 C6 . . 125.5(3) ?
    C5 C1 C6 . . 127.5(3) ?
    C2 C1 Fe1 . . 69.49(15) ?
    C5 C1 Fe1 . . 69.97(15) ?
    C6 C1 Fe1 . . 123.35(19) ?
    C3 C2 C1 . . 108.4(2) ?
    C3 C2 Fe1 . . 70.25(16) ?
    C1 C2 Fe1 . . 69.36(15) ?
    C3 C2 H2 . . 125.8 ?
    C1 C2 H2 . . 125.8 ?
    Fe1 C2 H2 . . 126.2 ?
    C4 C3 C2 . . 108.1(3) ?
    C4 C3 Fe1 . . 69.80(17) ?
    C2 C3 Fe1 . . 69.15(16) ?
    C4 C3 H3 . . 126.0 ?
    C2 C3 H3 . . 126.0 ?
    Fe1 C3 H3 . . 126.7 ?
    C3 C4 C5 . . 108.3(3) ?
    C3 C4 Fe1 . . 69.82(17) ?
    C5 C4 Fe1 . . 69.66(16) ?
    C3 C4 H4 . . 125.9 ?
    C5 C4 H4 . . 125.9 ?
    Fe1 C4 H4 . . 126.2 ?
    C4 C5 C1 . . 108.3(3) ?
    C4 C5 Fe1 . . 69.87(17) ?
    C1 C5 Fe1 . . 68.97(15) ?
    C4 C5 H5 . . 125.9 ?
    C1 C5 H5 . . 125.9 ?
    Fe1 C5 H5 . . 126.9 ?
    N1 C6 C1 . . 113.1(2) ?
    N1 C6 H6A . . 109.0 ?
    C1 C6 H6A . . 109.0 ?
    N1 C6 H6B . . 109.0 ?
    C1 C6 H6B . . 109.0 ?
    H6A C6 H6B . . 107.8 ?
    C8 C7 N1 . . 105.8(3) ?
    C8 C7 H7 . . 127.1 ?
    N1 C7 H7 . . 127.1 ?
    C7 C8 N2 . . 110.7(3) ?
    C7 C8 H8 . . 124.7 ?
    N2 C8 H8 . . 124.7 ?
    N2 C9 N1 . . 113.0(3) ?
    N2 C9 H9 . . 123.5 ?
    N1 C9 H9 . . 123.5 ?
    C11 C10 C14 . . 110.5(5) ?
    C11 C10 Fe1 . . 72.3(3) ?
    C14 C10 Fe1 . . 70.3(3) ?
    C11 C10 H10 . . 124.8 ?
    C14 C10 H10 . . 124.8 ?
    Fe1 C10 H10 . . 124.2 ?
    C10 C11 C12 . . 111.1(5) ?
    C10 C11 Fe1 . . 69.9(3) ?
    C12 C11 Fe1 . . 71.6(2) ?
    C10 C11 H11 . . 124.4 ?
    C12 C11 H11 . . 124.4 ?
    Fe1 C11 H11 . . 125.6 ?
    C11 C12 C13 . . 109.7(5) ?
    C11 C12 Fe1 . . 70.9(2) ?
    C13 C12 Fe1 . . 69.2(2) ?
    C11 C12 H12 . . 125.2 ?
    C13 C12 H12 . . 125.2 ?
    Fe1 C12 H12 . . 126.3 ?
    C12 C13 C14 . . 104.7(4) ?
    C12 C13 Fe1 . . 70.9(2) ?
    C14 C13 Fe1 . . 68.4(2) ?
    C12 C13 H13 . . 127.7 ?
    C14 C13 H13 . . 127.7 ?
    Fe1 C13 H13 . . 124.7 ?
    C10 C14 C13 . . 104.1(4) ?
    C10 C14 Fe1 . . 69.5(2) ?
    C13 C14 Fe1 . . 68.8(2) ?
    C10 C14 H14 . . 128.0 ?
    C13 C14 H14 . . 128.0 ?
    Fe1 C14 H14 . . 125.4 ?
    C9 N1 C7 . . 106.4(2) ?
    C9 N1 C6 . . 127.4(3) ?
    C7 N1 C6 . . 126.2(2) ?
    C9 N2 C8 . . 104.2(2) ?
    C10 Fe1 C14 . . 40.1(2) ?
    C10 Fe1 C13 . . 68.0(2) ?
    C14 Fe1 C13 . . 42.8(2) ?
    C10 Fe1 C1 . . 107.71(16) ?
    C14 Fe1 C1 . . 113.20(19) ?
    C13 Fe1 C1 . . 148.6(2) ?
    C10 Fe1 C2 . . 112.3(2) ?
    C14 Fe1 C2 . . 143.2(3) ?
    C13 Fe1 C2 . . 170.3(2) ?
    C1 Fe1 C2 . . 41.15(11) ?
    C10 Fe1 C11 . . 37.8(2) ?
    C14 Fe1 C11 . . 66.1(2) ?
    C13 Fe1 C11 . . 65.89(18) ?
    C1 Fe1 C11 . . 130.50(18) ?
    C2 Fe1 C11 . . 107.92(16) ?
    C10 Fe1 C12 . . 64.48(18) ?
    C14 Fe1 C12 . . 67.83(18) ?
    C13 Fe1 C12 . . 39.91(19) ?
    C1 Fe1 C12 . . 167.51(17) ?
    C2 Fe1 C12 . . 130.71(17) ?
    C11 Fe1 C12 . . 37.50(18) ?
    C10 Fe1 C5 . . 134.2(2) ?
    C14 Fe1 C5 . . 110.93(16) ?
    C13 Fe1 C5 . . 118.80(16) ?
    C1 Fe1 C5 . . 41.06(11) ?
    C2 Fe1 C5 . . 68.54(12) ?
    C11 Fe1 C5 . . 170.4(2) ?
    C12 Fe1 C5 . . 151.27(17) ?
    C10 Fe1 C4 . . 174.5(2) ?
    C14 Fe1 C4 . . 136.4(3) ?
    C13 Fe1 C4 . . 112.53(16) ?
    C1 Fe1 C4 . . 68.85(11) ?
    C2 Fe1 C4 . . 68.27(12) ?
    C11 Fe1 C4 . . 147.7(2) ?
    C12 Fe1 C4 . . 119.68(16) ?
    C5 Fe1 C4 . . 40.47(12) ?
    C10 Fe1 C3 . . 143.3(2) ?
    C14 Fe1 C3 . . 175.9(3) ?
    C13 Fe1 C3 . . 133.8(2) ?
    C1 Fe1 C3 . . 68.89(12) ?
    C2 Fe1 C3 . . 40.59(12) ?
    C11 Fe1 C3 . . 115.5(2) ?
    C12 Fe1 C3 . . 110.95(16) ?
    C5 Fe1 C3 . . 68.13(12) ?
    C4 Fe1 C3 . . 40.37(12) ?
loop_
    _geom_torsion_atom_site_label_1
    _geom_torsion_atom_site_label_2
    _geom_torsion_atom_site_label_3
    _geom_torsion_atom_site_label_4
    _geom_torsion_site_symmetry_1
    _geom_torsion_site_symmetry_2
    _geom_torsion_site_symmetry_3
    _geom_torsion_site_symmetry_4
    _geom_torsion
    _geom_torsion_publ_flag
    C5 C1 C2 C3 . . . . -0.7(3) ?
    C6 C1 C2 C3 . . . . 176.6(3) ?
    Fe1 C1 C2 C3 . . . . 59.6(2) ?
    C5 C1 C2 Fe1 . . . . -60.26(19) ?
    C6 C1 C2 Fe1 . . . . 117.0(3) ?
    C1 C2 C3 C4 . . . . 0.1(3) ?
    Fe1 C2 C3 C4 . . . . 59.1(2) ?
    C1 C2 C3 Fe1 . . . . -59.04(19) ?
    C2 C3 C4 C5 . . . . 0.5(3) ?
    Fe1 C3 C4 C5 . . . . 59.3(2) ?
    C2 C3 C4 Fe1 . . . . -58.7(2) ?
    C3 C4 C5 C1 . . . . -0.9(3) ?
    Fe1 C4 C5 C1 . . . . 58.42(19) ?
    C3 C4 C5 Fe1 . . . . -59.4(2) ?
    C2 C1 C5 C4 . . . . 1.0(3) ?
    C6 C1 C5 C4 . . . . -176.2(3) ?
    Fe1 C1 C5 C4 . . . . -59.0(2) ?
    C2 C1 C5 Fe1 . . . . 59.95(18) ?
    C6 C1 C5 Fe1 . . . . -117.2(3) ?
    C2 C1 C6 N1 . . . . 89.2(3) ?
    C5 C1 C6 N1 . . . . -94.1(3) ?
    Fe1 C1 C6 N1 . . . . 176.54(19) ?
    N1 C7 C8 N2 . . . . 0.1(4) ?
    C14 C10 C11 C12 . . . . 0.3(5) ?
    Fe1 C10 C11 C12 . . . . -59.9(3) ?
    C14 C10 C11 Fe1 . . . . 60.2(3) ?
    C10 C11 C12 C13 . . . . 0.5(5) ?
    Fe1 C11 C12 C13 . . . . -58.5(3) ?
    C10 C11 C12 Fe1 . . . . 58.9(3) ?
    C11 C12 C13 C14 . . . . -1.0(5) ?
    Fe1 C12 C13 C14 . . . . -60.5(2) ?
    C11 C12 C13 Fe1 . . . . 59.5(3) ?
    C11 C10 C14 C13 . . . . -0.9(5) ?
    Fe1 C10 C14 C13 . . . . 60.5(3) ?
    C11 C10 C14 Fe1 . . . . -61.4(3) ?
    C12 C13 C14 C10 . . . . 1.1(4) ?
    Fe1 C13 C14 C10 . . . . -61.0(3) ?
    C12 C13 C14 Fe1 . . . . 62.1(3) ?
    N2 C9 N1 C7 . . . . 0.6(4) ?
    N2 C9 N1 C6 . . . . 177.8(3) ?
    C8 C7 N1 C9 . . . . -0.4(3) ?
    C8 C7 N1 C6 . . . . -177.6(3) ?
    C1 C6 N1 C9 . . . . 127.7(3) ?
    C1 C6 N1 C7 . . . . -55.7(4) ?
    N1 C9 N2 C8 . . . . -0.5(4) ?
    C7 C8 N2 C9 . . . . 0.3(4) ?
    C11 C10 Fe1 C14 . . . . 120.3(5) ?
    C11 C10 Fe1 C13 . . . . 78.7(3) ?
    C14 C10 Fe1 C13 . . . . -41.6(3) ?
    C11 C10 Fe1 C1 . . . . -134.5(3) ?
    C14 C10 Fe1 C1 . . . . 105.2(3) ?
    C11 C10 Fe1 C2 . . . . -90.8(3) ?
    C14 C10 Fe1 C2 . . . . 148.9(3) ?
    C14 C10 Fe1 C11 . . . . -120.3(5) ?
    C11 C10 Fe1 C12 . . . . 35.0(3) ?
    C14 C10 Fe1 C12 . . . . -85.3(3) ?
    C11 C10 Fe1 C5 . . . . -172.0(3) ?
    C14 C10 Fe1 C5 . . . . 67.7(4) ?
    C11 C10 Fe1 C3 . . . . -56.3(4) ?
    C14 C10 Fe1 C3 . . . . -176.6(3) ?
    C13 C14 Fe1 C10 . . . . -115.0(4) ?
    C10 C14 Fe1 C13 . . . . 115.0(4) ?
    C10 C14 Fe1 C1 . . . . -90.3(3) ?
    C13 C14 Fe1 C1 . . . . 154.7(3) ?
    C10 C14 Fe1 C2 . . . . -52.9(4) ?
    C13 C14 Fe1 C2 . . . . -168.0(2) ?
    C10 C14 Fe1 C11 . . . . 35.4(3) ?
    C13 C14 Fe1 C11 . . . . -79.7(3) ?
    C10 C14 Fe1 C12 . . . . 76.2(3) ?
    C13 C14 Fe1 C12 . . . . -38.8(3) ?
    C10 C14 Fe1 C5 . . . . -134.7(3) ?
    C13 C14 Fe1 C5 . . . . 110.3(3) ?
    C10 C14 Fe1 C4 . . . . -173.5(3) ?
    C13 C14 Fe1 C4 . . . . 71.5(3) ?
    C12 C13 Fe1 C10 . . . . -76.1(3) ?
    C14 C13 Fe1 C10 . . . . 39.1(3) ?
    C12 C13 Fe1 C14 . . . . -115.2(4) ?
    C12 C13 Fe1 C1 . . . . -164.2(3) ?
    C14 C13 Fe1 C1 . . . . -49.0(4) ?
    C12 C13 Fe1 C11 . . . . -34.9(3) ?
    C14 C13 Fe1 C11 . . . . 80.2(3) ?
    C14 C13 Fe1 C12 . . . . 115.2(4) ?
    C12 C13 Fe1 C5 . . . . 154.5(3) ?
    C14 C13 Fe1 C5 . . . . -90.4(3) ?
    C12 C13 Fe1 C4 . . . . 109.9(3) ?
    C14 C13 Fe1 C4 . . . . -135.0(3) ?
    C12 C13 Fe1 C3 . . . . 68.0(3) ?
    C14 C13 Fe1 C3 . . . . -176.8(3) ?
    C2 C1 Fe1 C10 . . . . 103.8(3) ?
    C5 C1 Fe1 C10 . . . . -138.3(3) ?
    C6 C1 Fe1 C10 . . . . -15.9(3) ?
    C2 C1 Fe1 C14 . . . . 146.4(3) ?
    C5 C1 Fe1 C14 . . . . -95.7(3) ?
    C6 C1 Fe1 C14 . . . . 26.7(4) ?
    C2 C1 Fe1 C13 . . . . -179.6(3) ?
    C5 C1 Fe1 C13 . . . . -61.8(4) ?
    C6 C1 Fe1 C13 . . . . 60.6(4) ?
    C5 C1 Fe1 C2 . . . . 117.8(2) ?
    C6 C1 Fe1 C2 . . . . -119.7(3) ?
    C2 C1 Fe1 C11 . . . . 68.7(3) ?
    C5 C1 Fe1 C11 . . . . -173.4(3) ?
    C6 C1 Fe1 C11 . . . . -51.0(4) ?
    C2 C1 Fe1 C12 . . . . 54.4(7) ?
    C5 C1 Fe1 C12 . . . . 172.2(7) ?
    C6 C1 Fe1 C12 . . . . -65.4(8) ?
    C2 C1 Fe1 C5 . . . . -117.8(2) ?
    C6 C1 Fe1 C5 . . . . 122.4(3) ?
    C2 C1 Fe1 C4 . . . . -80.75(18) ?
    C5 C1 Fe1 C4 . . . . 37.09(17) ?
    C6 C1 Fe1 C4 . . . . 159.5(3) ?
    C2 C1 Fe1 C3 . . . . -37.33(17) ?
    C5 C1 Fe1 C3 . . . . 80.52(19) ?
    C6 C1 Fe1 C3 . . . . -157.1(3) ?
    C3 C2 Fe1 C10 . . . . 148.6(3) ?
    C1 C2 Fe1 C10 . . . . -91.8(3) ?
    C3 C2 Fe1 C14 . . . . -177.6(3) ?
    C1 C2 Fe1 C14 . . . . -58.0(3) ?
    C3 C2 Fe1 C1 . . . . -119.6(2) ?
    C3 C2 Fe1 C11 . . . . 108.5(3) ?
    C1 C2 Fe1 C11 . . . . -131.9(2) ?
    C3 C2 Fe1 C12 . . . . 73.8(3) ?
    C1 C2 Fe1 C12 . . . . -166.6(2) ?
    C3 C2 Fe1 C5 . . . . -81.00(19) ?
    C1 C2 Fe1 C5 . . . . 38.61(16) ?
    C3 C2 Fe1 C4 . . . . -37.32(18) ?
    C1 C2 Fe1 C4 . . . . 82.29(18) ?
    C1 C2 Fe1 C3 . . . . 119.6(2) ?
    C12 C11 Fe1 C10 . . . . 121.7(5) ?
    C10 C11 Fe1 C14 . . . . -37.5(4) ?
    C12 C11 Fe1 C14 . . . . 84.2(4) ?
    C10 C11 Fe1 C13 . . . . -84.6(4) ?
    C12 C11 Fe1 C13 . . . . 37.1(3) ?
    C10 C11 Fe1 C1 . . . . 63.3(4) ?
    C12 C11 Fe1 C1 . . . . -174.9(3) ?
    C10 C11 Fe1 C2 . . . . 103.5(4) ?
    C12 C11 Fe1 C2 . . . . -134.8(3) ?
    C10 C11 Fe1 C12 . . . . -121.7(5) ?
    C10 C11 Fe1 C4 . . . . -179.0(3) ?
    C12 C11 Fe1 C4 . . . . -57.3(5) ?
    C10 C11 Fe1 C3 . . . . 146.6(3) ?
    C12 C11 Fe1 C3 . . . . -91.7(3) ?
    C11 C12 Fe1 C10 . . . . -35.3(4) ?
    C13 C12 Fe1 C10 . . . . 85.6(4) ?
    C11 C12 Fe1 C14 . . . . -79.2(4) ?
    C13 C12 Fe1 C14 . . . . 41.6(3) ?
    C11 C12 Fe1 C13 . . . . -120.8(5) ?
    C11 C12 Fe1 C1 . . . . 18.1(9) ?
    C13 C12 Fe1 C1 . . . . 138.9(7) ?
    C11 C12 Fe1 C2 . . . . 63.0(4) ?
    C13 C12 Fe1 C2 . . . . -176.2(3) ?
    C13 C12 Fe1 C11 . . . . 120.8(5) ?
    C11 C12 Fe1 C5 . . . . -172.6(3) ?
    C13 C12 Fe1 C5 . . . . -51.8(5) ?
    C11 C12 Fe1 C4 . . . . 148.8(3) ?
    C13 C12 Fe1 C4 . . . . -90.3(3) ?
    C11 C12 Fe1 C3 . . . . 105.0(3) ?
    C13 C12 Fe1 C3 . . . . -134.2(3) ?
    C4 C5 Fe1 C10 . . . . -178.0(3) ?
    C1 C5 Fe1 C10 . . . . 62.0(3) ?
    C4 C5 Fe1 C14 . . . . -138.3(3) ?
    C1 C5 Fe1 C14 . . . . 101.7(3) ?
    C4 C5 Fe1 C13 . . . . -91.7(3) ?
    C1 C5 Fe1 C13 . . . . 148.4(3) ?
    C4 C5 Fe1 C1 . . . . 119.9(2) ?
    C4 C5 Fe1 C2 . . . . 81.24(19) ?
    C1 C5 Fe1 C2 . . . . -38.70(17) ?
    C4 C5 Fe1 C12 . . . . -56.6(4) ?
    C1 C5 Fe1 C12 . . . . -176.5(3) ?
    C1 C5 Fe1 C4 . . . . -119.9(2) ?
    C4 C5 Fe1 C3 . . . . 37.41(17) ?
    C1 C5 Fe1 C3 . . . . -82.53(18) ?
    C3 C4 Fe1 C14 . . . . -176.2(3) ?
    C5 C4 Fe1 C14 . . . . 64.3(3) ?
    C3 C4 Fe1 C13 . . . . -132.0(3) ?
    C5 C4 Fe1 C13 . . . . 108.5(3) ?
    C3 C4 Fe1 C1 . . . . 81.89(19) ?
    C5 C4 Fe1 C1 . . . . -37.61(17) ?
    C3 C4 Fe1 C2 . . . . 37.52(17) ?
    C5 C4 Fe1 C2 . . . . -81.98(18) ?
    C3 C4 Fe1 C11 . . . . -51.9(4) ?
    C5 C4 Fe1 C11 . . . . -171.4(3) ?
    C3 C4 Fe1 C12 . . . . -88.0(2) ?
    C5 C4 Fe1 C12 . . . . 152.5(2) ?
    C3 C4 Fe1 C5 . . . . 119.5(3) ?
    C5 C4 Fe1 C3 . . . . -119.5(3) ?
    C4 C3 Fe1 C10 . . . . -173.4(3) ?
    C2 C3 Fe1 C10 . . . . -53.8(3) ?
    C4 C3 Fe1 C13 . . . . 72.0(3) ?
    C2 C3 Fe1 C13 . . . . -168.4(2) ?
    C4 C3 Fe1 C1 . . . . -81.78(19) ?
    C2 C3 Fe1 C1 . . . . 37.83(17) ?
    C4 C3 Fe1 C2 . . . . -119.6(3) ?
    C4 C3 Fe1 C11 . . . . 152.3(2) ?
    C2 C3 Fe1 C11 . . . . -88.1(2) ?
    C4 C3 Fe1 C12 . . . . 111.6(2) ?
    C2 C3 Fe1 C12 . . . . -128.8(2) ?
    C4 C3 Fe1 C5 . . . . -37.50(18) ?
    C2 C3 Fe1 C5 . . . . 82.10(18) ?
    C2 C3 Fe1 C4 . . . . 119.6(3) ?
