# Supplementary material for: 1-Ferrocenylmeth­yl-1H-imidazole
Source: Acta Crystallogr Sect E Struct Rep Online. 2008 Oct 22;64(Pt 11):m1451. doi: 10.1107/S1600536808029231 (PMC2959733; doi:10.1107/S1600536808029231)
Supplement: Supplementary file 2 [file e-64-m1451-Isup2.hkl]

#
# h,k,l, Fc-squared, Fo-squared, sigma(Fo-squared) and status flag
#
data_I
_shelx_title ' 7m_vc4_0a in P2(1)/c'
_shelx_refln_list_code          4
_shelx_F_calc_maximum      184.88
_exptl_crystal_F_000       552.00
_reflns_d_resolution_high  0.7570
 
loop_
 _symmetry_equiv_pos_as_xyz
 'x, y, z'
 '-x, y+1/2, -z+1/2'
 '-x, -y, -z'
 'x, -y-1/2, z-1/2'
 
_cell_length_a    14.8914
_cell_length_b     7.5587
_cell_length_c    10.7854
_cell_angle_alpha  90.000
_cell_angle_beta   96.862
_cell_angle_gamma  90.000
 
_shelx_F_squared_multiplier     1.000
 
loop_
 _refln_index_h
 _refln_index_k
 _refln_index_l
 _refln_F_squared_calc
 _refln_F_squared_meas
 _refln_F_squared_sigma
 _refln_observed_status
   1   0   0     1021.48      667.37    177.00 o
   2   0   0     6629.65     6573.02     58.24 o
   3   0   0    34180.21    36138.03    404.37 o
   4   0   0     6083.46     6514.43     57.90 o
   5   0   0     3522.55     3470.47     33.02 o
   6   0   0      799.87      729.75     12.08 o
   7   0   0      900.41      919.66     21.96 o
   8   0   0      330.28      261.73     10.22 o
   9   0   0     1403.15     1195.18     17.34 o
  10   0   0      703.65      675.72     21.06 o
  11   0   0      581.77      566.62     15.59 o
  12   0   0     2282.66     2184.48     37.72 o
  13   0   0      384.32      408.79     22.60 o
  14   0   0     1011.52      922.21     28.82 o
  15   0   0      455.76      427.61     33.41 o
  16   0   0      197.34      227.43     20.20 o
  17   0   0      158.72      163.99     19.49 o
  18   0   0      120.52      148.23     29.07 o
  19   0   0       19.07       23.47     17.06 o
   1   1   0     1656.28     1646.58     12.20 o
   2   1   0     3192.61     3685.67     27.51 o
   3   1   0     3119.10     3081.40     16.93 o
   4   1   0     2231.48     2360.24     20.93 o
   5   1   0      588.27      683.04      9.71 o
   6   1   0      749.03      738.32     10.79 o
   7   1   0       35.31       33.06      5.02 o
   8   1   0       54.12       68.77      6.16 o
   9   1   0      463.59      492.44     11.76 o
  10   1   0       17.24       14.15      6.43 o
  11   1   0        1.15        0.22      6.68 o
  12   1   0      148.17      156.13     10.04 o
  13   1   0       57.59       59.34     10.09 o
  14   1   0       10.64       13.06      8.90 o
  15   1   0        0.00       -1.07      9.12 o
  16   1   0        1.36       -1.56      9.69 o
  17   1   0       10.13        2.74     10.15 o
  18   1   0        0.72       -2.23     10.50 o
  19   1   0       20.36       19.25     11.73 o
   0   2   0     2403.98     2030.01     36.43 o
   1   2   0      939.05      918.82     12.68 o
   2   2   0     2853.52     2890.84     33.13 o
   3   2   0     1939.00     1640.58     16.27 o
   4   2   0     3144.47     3056.44     29.87 o
   5   2   0     2528.63     2609.88     26.36 o
   6   2   0     7255.92     7445.40     51.91 o
   7   2   0      484.93      455.36      8.43 o
   8   2   0     1800.19     1816.13     25.46 o
   9   2   0     2933.37     2895.28     39.05 o
  10   2   0      253.81      263.60     11.58 o
  11   2   0      631.35      615.59     15.38 o
  12   2   0     1591.03     1622.87     22.14 o
  13   2   0        4.64        0.48      7.52 o
  14   2   0      164.73      151.85     12.15 o
  15   2   0      397.09      438.64     17.29 o
  16   2   0        7.28       28.41     10.84 o
  17   2   0       62.41       65.80     11.78 o
  18   2   0      259.40      287.57     17.00 o
  19   2   0       13.69        8.54     11.96 o
   1   3   0      105.86      152.02      4.57 o
   2   3   0      168.60      144.41      7.19 o
   3   3   0       42.05       57.53      5.86 o
   4   3   0       27.26       25.91      4.73 o
   5   3   0       42.06       47.35      5.08 o
   6   3   0      112.02      133.68      6.15 o
   7   3   0        3.36        8.36      4.68 o
   8   3   0      102.56      103.69      6.57 o
   9   3   0        0.81       -1.75      5.37 o
  10   3   0       83.96       74.08      8.80 o
  11   3   0       32.33       13.30      8.77 o
  12   3   0        9.82        6.86      7.82 o
  13   3   0       48.09       30.36      8.63 o
  14   3   0       17.29        7.33      8.79 o
  15   3   0        9.36        9.74     10.06 o
  16   3   0        0.10       -4.03     11.41 o
  17   3   0        4.25       -0.22     11.37 o
  18   3   0       10.40       11.15     13.11 o
   0   4   0     5013.80     4993.11     86.56 o
   1   4   0     1566.50     1597.00     23.18 o
   2   4   0     2116.63     2139.79     34.68 o
   3   4   0     4776.37     4871.82     58.09 o
   4   4   0     1122.73     1099.57     14.85 o
   5   4   0     1247.44     1187.71     16.66 o
   6   4   0     4473.75     4386.75     46.11 o
   7   4   0      630.65      631.59     14.08 o
   8   4   0      954.17      963.06     15.17 o
   9   4   0      919.95      868.19     13.16 o
  10   4   0      368.09      332.79     11.59 o
  11   4   0       47.28       41.57      8.31 o
  12   4   0      861.76      772.29     19.54 o
  13   4   0       14.61       12.47      9.94 o
  14   4   0        7.37        0.57      9.85 o
  15   4   0      278.40      276.79     16.45 o
  16   4   0       69.34       60.91     14.27 o
  17   4   0      124.25      119.88     16.35 o
   1   5   0       63.17       67.33      5.54 o
   2   5   0       11.06       12.30      6.47 o
   3   5   0      130.13      158.26      8.75 o
   4   5   0       17.09       12.55      6.87 o
   5   5   0       17.78       11.73      7.18 o
   6   5   0        5.14       -6.81      6.81 o
   7   5   0        0.17       -1.98      7.34 o
   8   5   0      257.85      280.26     12.97 o
   9   5   0       25.47       35.73      8.06 o
  10   5   0       50.29       43.76      9.56 o
  11   5   0      421.14      417.39     16.57 o
  12   5   0       61.09       50.88     10.95 o
  13   5   0        0.11       -0.12     10.10 o
  14   5   0        3.72        8.13     10.60 o
  15   5   0       49.92       40.01     11.12 o
  16   5   0        9.60        9.50     11.26 o
   0   6   0      814.35      741.00     23.30 o
   1   6   0       91.20       91.46      9.01 o
   2   6   0       11.71       11.17      7.42 o
   3   6   0      691.34      643.13     15.71 o
   4   6   0      166.13      159.20     10.52 o
   5   6   0       36.63       36.16      8.71 o
   6   6   0     1049.36      973.66     18.49 o
   7   6   0       19.35       29.25      8.15 o
   8   6   0      471.27      445.18     14.94 o
   9   6   0      341.67      358.13     14.36 o
  10   6   0       57.73       46.38     10.68 o
  11   6   0      381.92      364.05     16.52 o
  12   6   0      253.33      291.81     16.24 o
  13   6   0       39.97       39.15     11.82 o
  14   6   0      129.41      147.82     14.82 o
  15   6   0       92.39      102.33     14.62 o
   1   7   0        1.50       -5.42      8.34 o
   2   7   0        4.71        7.93      7.13 o
   3   7   0       70.15       92.27      9.21 o
   4   7   0       29.72       21.72      7.97 o
   5   7   0       14.53       11.75      8.14 o
   6   7   0       63.13       50.44      9.47 o
   7   7   0      156.44      138.03     11.42 o
   8   7   0        4.16        0.00      8.77 o
   9   7   0        5.71        3.00     10.34 o
  10   7   0        4.18      -10.27     10.27 o
  11   7   0        0.06      -10.09     10.09 o
  12   7   0       21.00        6.91     11.47 o
  13   7   0        2.81      -11.30     11.30 o
   0   8   0      569.75      512.82     47.00 o
   1   8   0      171.50      155.10     14.03 o
   2   8   0      343.69      360.65     18.08 o
   3   8   0      333.98      348.95     16.00 o
   4   8   0      136.83      133.08     12.60 o
   5   8   0      184.34      177.85     12.68 o
   6   8   0      439.49      399.37     16.46 o
   7   8   0       31.19       25.10     10.16 o
   8   8   0       25.68       15.35     10.19 o
   9   8   0      241.37      202.24     15.81 o
  10   8   0       42.70       48.61     13.42 o
  11   8   0       14.43        7.12     12.16 o
   1   9   0        1.28        3.01     11.10 o
   2   9   0        8.08        5.60     10.40 o
   3   9   0       17.54       24.53     10.91 o
   4   9   0        3.58        5.66     10.77 o
   5   9   0       28.00       26.95     11.70 o
   6   9   0        1.05      -11.06     11.06 o
   7   9   0        0.05       -1.76     11.52 o
   8   9   0        0.21       -8.17     12.85 o
 -19   1   1      104.93      101.42     14.70 o
 -18   1   1      114.35      118.71     13.33 o
 -17   1   1       97.04      123.17     12.93 o
 -16   1   1      408.03      409.38     16.78 o
 -15   1   1      292.55      283.31     14.43 o
 -14   1   1       68.97       89.72     10.54 o
 -13   1   1     1237.63     1219.03     18.93 o
 -12   1   1     1200.26     1127.58     18.05 o
 -11   1   1      452.33      467.65     10.58 o
 -10   1   1     3047.64     2947.29     28.64 o
  -9   1   1      698.43      693.85     10.88 o
  -8   1   1      453.20      405.74      8.61 o
  -7   1   1     3386.11     3274.92     38.42 o
  -6   1   1     1500.62     1548.04     12.13 o
  -5   1   1     1118.75      994.72     10.44 o
  -4   1   1     7733.21     7939.78     67.77 o
  -3   1   1     1058.72     1190.59     13.21 o
  -2   1   1     6582.05     6675.47     55.08 o
  -1   1   1    12513.63    13186.23     78.67 o
   0   1   1    10231.71    11324.29     88.95 o
   1   1   1    14468.12    14706.26    144.57 o
   2   1   1    19582.98    20788.84    184.25 o
   3   1   1      120.65      101.46      3.70 o
   4   1   1        7.60       14.16      3.49 o
   5   1   1     6052.69     6306.45     32.24 o
   6   1   1      313.51      285.18      8.84 o
   7   1   1      846.68      812.67     17.09 o
   8   1   1      961.95      874.02     13.56 o
   9   1   1      480.81      465.05     12.11 o
  10   1   1      494.61      450.15     13.03 o
  11   1   1     1359.83     1281.74     18.32 o
  12   1   1      305.79      309.85     12.96 o
  13   1   1      484.29      471.50     16.13 o
  14   1   1      844.53      866.04     20.30 o
  15   1   1       12.75       21.85      9.80 o
  16   1   1      100.41       99.22     12.28 o
  17   1   1      177.99      184.75     14.25 o
  18   1   1       13.90       30.18     11.86 o
  19   1   1       40.01       45.09     12.58 o
 -19   2   1        0.05       -6.48     11.37 o
 -18   2   1       16.29       13.72     11.25 o
 -17   2   1        0.33       -5.32      9.91 o
 -16   2   1        2.05        5.56      9.85 o
 -15   2   1        9.17        2.39      9.47 o
 -14   2   1       28.19       47.92      8.86 o
 -13   2   1      106.81      118.06      9.73 o
 -12   2   1        2.92        0.14      8.61 o
 -11   2   1        0.04       -1.31      7.01 o
 -10   2   1        0.16        3.12      5.44 o
  -9   2   1       55.19       72.62      5.99 o
  -8   2   1        2.23       -4.08      4.08 o
  -7   2   1      677.09      767.29     10.66 o
  -6   2   1        0.37       -2.14      3.51 o
  -5   2   1        8.86        2.01      3.53 o
  -4   2   1      104.86      102.74      4.46 o
  -3   2   1       26.54       26.33      2.66 o
  -2   2   1      727.17      866.98      6.72 o
  -1   2   1     3886.04     4152.20     48.46 o
   0   2   1     1746.40     1776.26     22.40 o
   1   2   1     3141.24     3332.98     35.98 o
   2   2   1      139.03      108.60      3.64 o
   3   2   1      180.17      186.12      5.05 o
   4   2   1       11.04       14.83      3.30 o
   5   2   1       35.51       43.89      4.25 o
   6   2   1      317.39      290.37      7.44 o
   7   2   1      314.97      352.55      9.95 o
   8   2   1        0.86       -5.02      5.40 o
   9   2   1        0.78       -0.17      6.23 o
  10   2   1      122.01      117.21      9.24 o
  11   2   1        1.41       -7.66      7.66 o
  12   2   1       18.33       11.62      8.17 o
  13   2   1       99.66       96.41      9.60 o
  14   2   1       15.12       16.23      9.41 o
  15   2   1       35.99       39.34     10.48 o
  16   2   1        0.92       -1.06     10.04 o
  17   2   1        2.78        4.98     10.21 o
  18   2   1        5.84        4.04     11.40 o
 -18   3   1       50.68       55.59     13.85 o
 -17   3   1       23.86       20.95     12.31 o
 -16   3   1      279.54      283.13     18.32 o
 -15   3   1       36.72       33.68      9.57 o
 -14   3   1      129.23      135.17     11.22 o
 -13   3   1      369.44      344.42     13.63 o
 -12   3   1      331.79      332.53     13.23 o
 -11   3   1      233.15      234.10     11.69 o
 -10   3   1     2907.29     2863.81     27.03 o
  -9   3   1      159.18      160.84      8.42 o
  -8   3   1      287.17      251.68      9.04 o
  -7   3   1     6496.10     6445.66     61.59 o
  -6   3   1     1348.53     1324.56     19.52 o
  -5   3   1     2020.55     1991.17     21.99 o
  -4   3   1     6048.13     6046.59     62.15 o
  -3   3   1      591.80      616.23     10.55 o
  -2   3   1     1150.24     1142.54     19.19 o
  -1   3   1     1520.12     1567.86     17.64 o
   0   3   1     1417.91     1584.94     18.28 o
   1   3   1     3152.23     3282.21     28.02 o
   2   3   1     4480.48     4504.56     48.76 o
   3   3   1      607.41      629.46     14.90 o
   4   3   1     1676.03     1649.84     16.78 o
   5   3   1     7322.79     7197.27     48.81 o
   6   3   1     1081.35     1061.99     12.04 o
   7   3   1     1581.40     1549.36     14.63 o
   8   3   1     3128.14     3099.39     25.76 o
   9   3   1      237.46      242.61     10.75 o
  10   3   1      396.38      385.00     13.60 o
  11   3   1      365.81      331.70     13.65 o
  12   3   1      184.57      188.82     11.24 o
  13   3   1      268.94      261.23     13.00 o
  14   3   1      115.07      134.67     11.45 o
  15   3   1        0.80        2.25     10.21 o
  16   3   1       41.76       55.49     13.11 o
  17   3   1      244.89      279.64     18.83 o
  18   3   1        4.76       12.64     13.48 o
 -18   4   1        0.10        2.04     11.26 o
 -17   4   1        0.46       -3.33     13.15 o
 -16   4   1       11.86        2.54     13.44 o
 -15   4   1        0.01       14.24     11.05 o
 -14   4   1        5.20       -2.27      9.33 o
 -13   4   1       17.95       14.86      8.34 o
 -12   4   1        8.92        4.92      7.61 o
 -11   4   1       57.36       49.34      7.72 o
 -10   4   1       33.92       34.83      6.96 o
  -9   4   1       16.85        8.68      6.53 o
  -8   4   1       61.84       59.82      7.73 o
  -7   4   1       33.94       33.82      6.96 o
  -6   4   1       46.71       41.48      6.76 o
  -5   4   1       27.01       35.97      6.30 o
  -4   4   1      659.48      719.63     12.82 o
  -3   4   1      114.17      122.77      6.91 o
  -2   4   1       32.39       60.43      6.37 o
  -1   4   1      430.45      444.30      8.48 o
   0   4   1        0.16        1.54      3.79 o
   1   4   1      586.83      588.25      9.64 o
   2   4   1       47.82       65.99      5.73 o
   3   4   1      103.03      131.74      6.88 o
   4   4   1      209.33      236.74      9.00 o
   5   4   1      216.22      225.75      9.19 o
   6   4   1       43.20       49.54      7.08 o
   7   4   1        0.41       -4.76      6.09 o
   8   4   1      275.11      287.55      9.74 o
   9   4   1       22.33       39.06      6.54 o
  10   4   1       48.16       45.80      8.08 o
  11   4   1       44.23       32.53      7.96 o
  12   4   1        0.18       -8.47      8.47 o
  13   4   1       64.42       51.41     10.93 o
  14   4   1        1.37       -5.73     10.10 o
  15   4   1        2.52        6.03     11.81 o
  16   4   1        3.61        1.19     11.91 o
  17   4   1        2.07        8.17     13.31 o
 -17   5   1       28.39       45.06     15.30 o
 -16   5   1      238.49      259.03     19.57 o
 -15   5   1       90.06      112.53     13.33 o
 -14   5   1      194.37      195.67     15.00 o
 -13   5   1      272.75      284.98     15.58 o
 -12   5   1      117.46      145.55     12.77 o
 -11   5   1      132.71      134.99     12.00 o
 -10   5   1      676.10      651.30     15.78 o
  -9   5   1       57.18       57.17      8.56 o
  -8   5   1       90.44      113.85     10.17 o
  -7   5   1      595.71      551.75     14.97 o
  -6   5   1     1020.07      986.35     17.38 o
  -5   5   1      991.60      947.70     16.67 o
  -4   5   1     1607.90     1561.78     28.54 o
  -3   5   1      190.65      202.24      9.47 o
  -2   5   1      424.43      382.36     12.84 o
  -1   5   1     3494.87     3562.95     51.32 o
   0   5   1       55.49       38.27      5.51 o
   1   5   1      493.98      447.99     13.76 o
   2   5   1     1730.32     1651.15     18.66 o
   3   5   1      256.50      254.92     10.43 o
   4   5   1      704.20      684.36     14.69 o
   5   5   1      617.55      581.69     14.26 o
   6   5   1      251.51      268.36     12.10 o
   7   5   1      707.17      719.76     16.57 o
   8   5   1      959.53      978.26     18.29 o
   9   5   1       11.19        3.75      7.31 o
  10   5   1      274.04      286.97     14.18 o
  11   5   1      644.65      596.86     16.96 o
  12   5   1       30.69       29.19      9.39 o
  13   5   1      356.16      335.10     15.43 o
  14   5   1      240.48      257.15     14.69 o
  15   5   1       17.07       17.76     10.62 o
  16   5   1       60.59       64.50     13.21 o
 -15   6   1        3.98       13.30     12.10 o
 -14   6   1        6.39        8.70     11.20 o
 -13   6   1       20.50       22.67     10.81 o
 -12   6   1        3.27        7.57     10.54 o
 -11   6   1       26.00       22.57     10.21 o
 -10   6   1       44.07       41.85     10.40 o
  -9   6   1       11.98        6.85      8.08 o
  -8   6   1       16.49       11.10      7.74 o
  -7   6   1      114.01      113.41      9.93 o
  -6   6   1       23.16       15.09      8.12 o
  -5   6   1       65.37       77.52      9.43 o
  -4   6   1       12.29        7.98      8.04 o
  -3   6   1       42.47       45.65      8.25 o
  -2   6   1      138.53      138.43      9.65 o
  -1   6   1        6.62        8.17      5.89 o
   0   6   1        1.87       -0.04      5.58 o
   1   6   1        0.59       -1.94      5.89 o
   2   6   1        8.69        8.81      7.18 o
   3   6   1       30.44       36.25      7.88 o
   4   6   1        1.89        6.66      8.00 o
   5   6   1        6.60        3.57      7.48 o
   6   6   1        3.26        0.57      7.53 o
   7   6   1       78.96       65.44      9.04 o
   8   6   1        1.00       -1.43      7.61 o
   9   6   1       10.91        9.23      9.58 o
  10   6   1       11.29       12.20     10.12 o
  11   6   1       41.64       36.01     11.07 o
  12   6   1       10.41        2.76     10.76 o
  13   6   1        8.28        9.29     10.82 o
  14   6   1        1.03       -4.23     11.70 o
  15   6   1        4.58       -6.97     11.92 o
 -14   7   1       21.98       19.73     15.09 o
 -13   7   1       78.71      100.10     14.35 o
 -12   7   1       33.47       30.27     12.19 o
 -11   7   1      131.67      127.49     13.51 o
 -10   7   1      168.79      170.45     14.60 o
  -9   7   1       60.61       45.95     10.33 o
  -8   7   1      234.58      222.21     12.94 o
  -7   7   1      634.55      629.81     17.71 o
  -6   7   1      129.15      136.89     11.28 o
  -5   7   1      415.46      420.25     15.20 o
  -4   7   1     1306.21     1244.65     27.12 o
  -3   7   1       52.70       65.14      8.90 o
  -2   7   1      426.93      419.76     13.95 o
  -1   7   1      713.03      698.90     19.81 o
   0   7   1      248.63      244.26     14.10 o
   1   7   1      331.83      321.93     15.61 o
   2   7   1      507.41      474.23     14.35 o
   3   7   1       84.50       85.87      9.21 o
   4   7   1       89.83       94.74      9.52 o
   5   7   1      700.56      650.47     16.97 o
   6   7   1       81.95       74.74     10.08 o
   7   7   1      408.87      388.11     15.40 o
   8   7   1      630.20      614.48     18.00 o
   9   7   1        4.67        7.99     10.96 o
  10   7   1      289.63      289.32     16.44 o
  11   7   1      293.22      279.29     16.71 o
  12   7   1        3.56        2.96     11.46 o
  13   7   1       73.04       66.16     13.62 o
 -11   8   1        3.37       -6.65     11.67 o
 -10   8   1        0.03       -4.92     11.81 o
  -9   8   1        8.82        6.53     11.05 o
  -8   8   1        1.18       -9.11      9.11 o
  -7   8   1        0.36       -9.12      9.30 o
  -6   8   1       62.26       47.82     10.64 o
  -5   8   1        2.97        4.85      9.37 o
  -4   8   1       71.64       64.43     11.29 o
  -3   8   1       76.93       73.97     11.01 o
  -2   8   1        1.18       -4.79      9.04 o
  -1   8   1       12.58        9.14     10.31 o
   0   8   1        0.78       -7.09     11.50 o
   1   8   1       19.64       25.91      9.97 o
   2   8   1       14.76       13.58      9.72 o
   3   8   1       35.20       16.41      9.88 o
   4   8   1       73.82       83.15     11.57 o
   5   8   1       65.66       58.23     10.71 o
   6   8   1        7.52       -9.21      9.21 o
   7   8   1       34.05       27.80      9.84 o
   8   8   1        0.01       -9.84      9.84 o
   9   8   1       20.65       21.80     11.46 o
  10   8   1        5.09       -5.05     11.31 o
  11   8   1        0.45      -11.71     11.71 o
  -8   9   1       75.10       72.29     15.06 o
  -7   9   1       59.85       50.80     12.98 o
  -6   9   1       21.50       13.86     12.13 o
  -5   9   1       12.37        7.94     11.10 o
  -4   9   1      142.64      145.16     14.13 o
  -3   9   1       14.82       16.32     10.77 o
  -2   9   1        9.81       -1.29     10.23 o
  -1   9   1      186.64      188.22     20.12 o
   0   9   1       38.12       41.34     14.20 o
   1   9   1      168.64      197.82     16.35 o
   2   9   1      243.21      285.21     16.19 o
   3   9   1        0.45      -10.02     10.02 o
   4   9   1      192.47      200.74     17.77 o
   5   9   1      123.78      128.58     14.27 o
   6   9   1        6.15       10.25     11.67 o
   7   9   1      126.41      124.01     14.87 o
   8   9   1       52.41       46.83     14.64 o
 -19   0   2       11.54        7.64     36.31 o
 -18   0   2       22.29        9.30     14.70 o
 -17   0   2      355.35      321.68     22.99 o
 -16   0   2      107.89      134.33     17.24 o
 -15   0   2      209.71      193.46     18.07 o
 -14   0   2      641.00      551.11     23.56 o
 -13   0   2      112.99      111.56     11.16 o
 -12   0   2       94.17       82.75     10.30 o
 -11   0   2     3531.53     3498.59     58.50 o
 -10   0   2       22.36       28.72      7.91 o
  -9   0   2      945.43      971.32     19.41 o
  -8   0   2     4006.33     3914.55     56.31 o
  -7   0   2      123.65      104.62      7.51 o
  -6   0   2      898.47      881.83     13.74 o
  -5   0   2     6376.00     6616.15    129.55 o
  -4   0   2      404.17      444.73     13.98 o
  -3   0   2     2734.13     2973.90     39.74 o
  -2   0   2    17347.97    19056.79    185.77 o
  -1   0   2        9.84        9.14      1.87 o
   0   0   2     3754.53     4452.40    135.85 o
   1   0   2    15520.54    17457.51    243.07 o
   2   0   2     5187.82     5983.40     34.12 o
   3   0   2    23746.34    24829.46    192.33 o
   4   0   2      427.50      487.12      9.19 o
   5   0   2     5533.42     5526.96     37.06 o
   6   0   2     2626.42     2433.36     32.42 o
   7   0   2     1016.95      796.86     14.91 o
   8   0   2       74.73       58.62     10.30 o
   9   0   2       51.19       27.44     10.42 o
  10   0   2     1115.28      985.47     27.41 o
  11   0   2      281.17      261.68     18.22 o
  12   0   2      134.64      132.53     16.29 o
  13   0   2      884.66      796.45     26.69 o
  14   0   2      146.06      134.46     16.65 o
  15   0   2      194.72      208.16     19.73 o
  16   0   2      183.94      204.68     20.20 o
  17   0   2        5.45       20.39     15.05 o
  18   0   2       19.00       30.81     16.91 o
  19   0   2       49.70       74.20     19.35 o
 -19   1   2        0.63      -11.90     17.80 o
 -18   1   2        1.25       -5.26     10.08 o
 -17   1   2        0.10        5.85      9.99 o
 -16   1   2       14.80       10.58      9.55 o
 -15   1   2       29.17       31.88      9.85 o
 -14   1   2        0.72       -2.34      6.96 o
 -13   1   2      109.30       86.50      9.39 o
 -12   1   2       30.24       39.64      6.86 o
 -11   1   2       95.51      106.10      7.42 o
 -10   1   2       48.24       49.58      6.12 o
  -9   1   2      521.64      553.95      9.90 o
  -8   1   2      231.96      252.57      7.85 o
  -7   1   2      824.28      848.31     10.67 o
  -6   1   2     1319.78     1347.94     11.91 o
  -5   1   2       99.31       84.71      3.92 o
  -4   1   2        0.74       -2.06      2.06 o
  -3   1   2     1014.64     1028.93     12.74 o
  -2   1   2     7443.74     8099.74     67.33 o
  -1   1   2       28.99       11.33      2.45 o
   0   1   2      494.43      381.29      5.61 o
   1   1   2    15178.71    15700.72    156.85 o
   2   1   2     2094.37     2000.34     16.88 o
   3   1   2      639.25      716.22      6.98 o
   4   1   2        1.54        0.36      2.56 o
   5   1   2       74.72       56.11      4.91 o
   6   1   2       44.45       51.56      5.31 o
   7   1   2      957.70     1042.92     16.29 o
   8   1   2      556.05      520.71     11.76 o
   9   1   2       91.67       84.33      7.73 o
  10   1   2       12.15        7.68      7.04 o
  11   1   2       52.33       26.58      7.84 o
  12   1   2      152.06      167.36     12.05 o
  13   1   2       63.17       44.17      9.53 o
  14   1   2       14.12        3.78      9.14 o
  15   1   2       51.45       53.95     10.95 o
  16   1   2        1.03       -1.50      9.88 o
  17   1   2       12.15       14.11     10.56 o
  18   1   2        7.95       19.93     11.83 o
 -19   2   2        8.77      -17.75     17.75 o
 -18   2   2        7.16       12.16     13.56 o
 -17   2   2      340.72      376.34     16.98 o
 -16   2   2       38.68       30.79     10.86 o
 -15   2   2      111.53      113.15     12.23 o
 -14   2   2      331.39      353.07     13.44 o
 -13   2   2      412.62      397.88     13.70 o
 -12   2   2      254.79      263.10     11.10 o
 -11   2   2     1017.62      996.14     16.14 o
 -10   2   2     1584.56     1585.60     19.15 o
  -9   2   2     1553.73     1498.42     22.74 o
  -8   2   2     1950.70     1834.26     15.78 o
  -7   2   2      646.13      663.84     10.05 o
  -6   2   2      528.28      423.43      7.73 o
  -5   2   2     4117.29     3993.04     36.85 o
  -4   2   2        1.42        4.35      2.95 o
  -3   2   2      639.68      592.77      7.31 o
  -2   2   2      123.32      171.04      6.03 o
  -1   2   2        1.55        3.73      2.64 o
   0   2   2       54.03       83.33      3.30 o
   1   2   2      548.45      498.25      6.49 o
   2   2   2       36.07       60.99      5.38 o
   3   2   2     1433.18     1391.05     13.10 o
   4   2   2     3136.64     3073.23     45.76 o
   5   2   2        5.55       -2.25      3.15 o
   6   2   2      540.18      524.27      8.62 o
   7   2   2     5159.31     5219.91     61.86 o
   8   2   2       26.75       17.93      6.13 o
   9   2   2      819.57      806.87     15.81 o
  10   2   2      957.62     1022.11     17.65 o
  11   2   2       25.26       34.20      8.73 o
  12   2   2      410.00      427.16     14.70 o
  13   2   2      353.35      386.95     16.05 o
  14   2   2        6.28       13.11      9.51 o
  15   2   2      287.63      302.61     15.74 o
  16   2   2       86.96      106.89     12.84 o
  17   2   2       14.41       22.52     10.99 o
  18   2   2       92.71      103.72     13.87 o
 -18   3   2        0.37        7.37     15.37 o
 -17   3   2        2.15        7.59     11.40 o
 -16   3   2        7.92        4.70     11.45 o
 -15   3   2       47.01       38.21      9.72 o
 -14   3   2      103.58      135.80     11.11 o
 -13   3   2       79.53       72.50      9.46 o
 -12   3   2       28.00       31.06      8.30 o
 -11   3   2      137.46      144.90      9.05 o
 -10   3   2      106.32      126.61      7.55 o
  -9   3   2       89.51       99.66      7.03 o
  -8   3   2       20.26       25.34      5.72 o
  -7   3   2        3.01        0.01      4.64 o
  -6   3   2        1.49       -0.75      4.16 o
  -5   3   2       53.45       70.70      4.86 o
  -4   3   2        0.83        0.71      3.53 o
  -3   3   2        0.45       -1.57      3.12 o
  -2   3   2       16.76       22.45      3.83 o
  -1   3   2        2.52       -0.17      3.32 o
   0   3   2      116.97      139.25      5.63 o
   1   3   2      902.51      924.96     14.92 o
   2   3   2       61.70       77.60      7.09 o
   3   3   2       90.54      102.93      7.86 o
   4   3   2       37.28       55.05      6.75 o
   5   3   2      103.20      117.50      5.79 o
   6   3   2       16.75       29.40      4.82 o
   7   3   2      198.50      208.20      8.28 o
   8   3   2        0.65        7.87      6.76 o
   9   3   2      151.41      185.87      9.87 o
  10   3   2       19.83       21.79      8.10 o
  11   3   2       46.47       20.59      8.22 o
  12   3   2        6.81       -0.78      7.92 o
  13   3   2        0.59       -3.74      8.17 o
  14   3   2        6.54       -1.75      9.51 o
  15   3   2        4.97       -2.46     10.04 o
  16   3   2        2.67        2.62     11.35 o
  17   3   2        0.00       -0.26     12.51 o
  18   3   2        0.03       12.33     13.30 o
 -18   4   2       22.64       31.17     16.39 o
 -17   4   2      155.44      179.32     15.47 o
 -16   4   2       29.82       40.19     10.39 o
 -15   4   2      166.57      181.48     13.14 o
 -14   4   2      681.38      659.33     19.74 o
 -13   4   2        2.20       16.00      9.50 o
 -12   4   2      347.99      312.96     14.47 o
 -11   4   2      809.58      774.15     14.50 o
 -10   4   2      250.01      234.56     10.76 o
  -9   4   2     1408.90     1363.01     17.18 o
  -8   4   2      637.34      618.57     12.76 o
  -7   4   2      264.63      263.36     11.13 o
  -6   4   2      509.34      507.94     12.44 o
  -5   4   2     4041.99     4086.30     55.92 o
  -4   4   2      306.10      290.95      9.95 o
  -3   4   2     1997.93     2037.13     21.07 o
  -2   4   2     4292.12     4565.75     39.75 o
  -1   4   2      645.30      692.97     13.78 o
   0   4   2     3208.37     3387.10     48.12 o
   1   4   2     6661.94     7107.22    105.13 o
   2   4   2       44.51       48.03      4.58 o
   3   4   2     1896.60     1950.55     17.95 o
   4   4   2     3308.43     3373.74     34.85 o
   5   4   2      111.66      119.21      6.22 o
   6   4   2      584.20      568.15     10.45 o
   7   4   2     1446.75     1346.18     17.18 o
   8   4   2      200.36      194.08      8.75 o
   9   4   2      404.92      396.53     13.44 o
  10   4   2      418.59      364.41     12.81 o
  11   4   2       14.58       14.81      7.57 o
  12   4   2       88.48       69.33     10.93 o
  13   4   2      377.57      358.25     16.60 o
  14   4   2        0.02       -7.18     10.40 o
  15   4   2      206.64      228.99     17.29 o
  16   4   2       55.60       68.04     14.43 o
  17   4   2       24.73       28.04     13.89 o
 -17   5   2        0.02       -2.70     21.04 o
 -16   5   2        0.95        9.77     11.49 o
 -15   5   2       14.63       13.12     11.10 o
 -14   5   2        8.62       11.15     10.81 o
 -13   5   2       54.65       73.16     11.63 o
 -12   5   2       62.70       64.52     10.90 o
 -11   5   2        0.88       -2.16      8.59 o
 -10   5   2       54.29       45.98      8.41 o
  -9   5   2        0.52       -2.14      7.12 o
  -8   5   2       19.78       23.14      8.36 o
  -7   5   2      158.03      164.80     10.30 o
  -6   5   2      181.34      210.04     10.43 o
  -5   5   2       15.60       25.16      7.32 o
  -4   5   2       89.45      108.51      8.78 o
  -3   5   2       60.33       77.13      7.82 o
  -2   5   2       32.65       47.06      5.69 o
  -1   5   2        1.60        0.52      5.06 o
   0   5   2      135.53      154.74      7.16 o
   1   5   2        9.70        9.20      5.61 o
   2   5   2       19.27       16.09      5.44 o
   3   5   2      112.26      126.26      8.65 o
   4   5   2       82.10       95.34      8.24 o
   5   5   2       24.04       21.13      7.25 o
   6   5   2       54.38       81.07      8.65 o
   7   5   2      114.68      113.29      9.97 o
   8   5   2       11.00       -3.45      7.32 o
   9   5   2        0.03       -6.18      7.14 o
  10   5   2       68.89       58.79      9.40 o
  11   5   2        1.16       -4.12      8.26 o
  12   5   2        3.83        1.30      8.83 o
  13   5   2       43.35       45.06     11.87 o
  14   5   2       13.69        9.58     11.13 o
  15   5   2        7.00        4.65     13.01 o
  16   5   2        4.73        0.70     13.50 o
 -15   6   2       52.34       78.66     13.59 o
 -14   6   2      189.05      241.28     16.37 o
 -13   6   2        6.40        8.92     10.29 o
 -12   6   2       27.68       31.77     11.18 o
 -11   6   2      319.41      352.20     16.40 o
 -10   6   2       10.12        0.75      8.30 o
  -9   6   2      114.33      123.41     10.55 o
  -8   6   2      598.83      561.02     15.85 o
  -7   6   2       29.36       28.50      8.24 o
  -6   6   2      138.15      155.34     10.43 o
  -5   6   2     1699.28     1659.93     30.80 o
  -4   6   2       95.47      119.53     10.49 o
  -3   6   2      990.03      996.37     23.86 o
  -2   6   2      893.71      916.42     22.12 o
  -1   6   2      135.30      151.52      8.61 o
   0   6   2      562.50      551.14     12.57 o
   1   6   2      481.18      470.87     13.31 o
   2   6   2       75.55       83.95      8.65 o
   3   6   2      284.76      274.52     11.89 o
   4   6   2      245.03      260.43     12.24 o
   5   6   2      115.40      109.98      9.50 o
   6   6   2      469.97      500.20     14.83 o
   7   6   2      612.68      647.27     16.46 o
   8   6   2       23.21       22.93      8.44 o
   9   6   2     1134.93     1169.12     30.31 o
  10   6   2      487.16      544.59     18.82 o
  11   6   2        2.19        7.77     10.74 o
  12   6   2      400.05      374.65     17.57 o
  13   6   2      315.13      316.71     17.55 o
  14   6   2        3.67       -3.21     11.40 o
  15   6   2       45.77       68.13     15.80 o
 -13   7   2        0.53        5.76     11.72 o
 -12   7   2        1.07       -5.48     10.79 o
 -11   7   2       16.52       20.48     10.91 o
 -10   7   2        3.09       12.96     10.94 o
  -9   7   2        0.07        0.05      9.18 o
  -8   7   2        8.09        8.88      8.67 o
  -7   7   2       10.84        7.92      8.99 o
  -6   7   2       28.67       25.69      9.08 o
  -5   7   2        1.83       -2.03      7.94 o
  -4   7   2      214.65      201.74     11.71 o
  -3   7   2       22.18       10.22      7.95 o
  -2   7   2       13.64       14.03      7.67 o
  -1   7   2       75.43       77.03     10.64 o
   0   7   2       27.10       25.61     10.75 o
   1   7   2        1.10       -2.05      7.37 o
   2   7   2        0.73       -3.02      6.91 o
   3   7   2       12.80       10.27      7.54 o
   4   7   2        0.17       -5.81      7.57 o
   5   7   2        0.25       -7.56      7.56 o
   6   7   2       20.19        3.18      8.42 o
   7   7   2        5.38       -2.90      8.54 o
   8   7   2       23.17        5.76      9.95 o
   9   7   2       29.68       12.96     10.80 o
  10   7   2       40.39       32.78     11.55 o
  11   7   2        0.03        1.61     11.02 o
  12   7   2        4.26       10.38     12.01 o
  13   7   2        1.69        1.73     11.96 o
 -11   8   2      175.96      172.11     15.97 o
 -10   8   2        1.47       -1.27     11.59 o
  -9   8   2      183.14      167.75     13.62 o
  -8   8   2      256.05      253.27     14.50 o
  -7   8   2       25.13       13.50      9.79 o
  -6   8   2      365.88      352.34     15.70 o
  -5   8   2      454.56      451.28     17.26 o
  -4   8   2      144.58      139.51     12.99 o
  -3   8   2      541.14      524.86     18.39 o
  -2   8   2      736.24      709.38     19.94 o
  -1   8   2       53.69       65.01     12.09 o
   0   8   2      261.61      276.11     18.87 o
   1   8   2     1060.64     1020.01     32.84 o
   2   8   2       10.21       24.77      9.74 o
   3   8   2      367.21      369.91     16.60 o
   4   8   2      589.69      562.05     19.46 o
   5   8   2        1.16       -7.29      8.96 o
   6   8   2      201.98      180.20     13.03 o
   7   8   2      435.25      378.40     16.13 o
   8   8   2        0.09      -10.12     10.12 o
   9   8   2      129.45       99.97     14.32 o
  10   8   2      108.17       97.28     14.38 o
  11   8   2       10.03       -0.40     12.55 o
  -8   9   2        6.34        9.05     12.12 o
  -7   9   2        1.19       -6.11     11.23 o
  -6   9   2        2.05       -7.21     11.19 o
  -5   9   2        0.33      -10.86     10.86 o
  -4   9   2        6.91        1.20     10.58 o
  -3   9   2        1.39        6.14     10.40 o
  -2   9   2        5.68       -4.32     11.29 o
  -1   9   2        0.33       -6.85     11.20 o
   0   9   2        6.01       12.68     11.47 o
   1   9   2        0.53       -5.98     10.82 o
   2   9   2        0.69        2.60     10.33 o
   3   9   2        3.79       -0.72     10.60 o
   4   9   2        1.01       -7.86     10.62 o
   5   9   2        0.95      -10.77     11.17 o
   6   9   2       15.16        8.66     11.71 o
   7   9   2        5.62       -7.18     12.96 o
 -19   1   3      157.59      147.84     21.56 o
 -18   1   3       50.02       41.86     17.84 o
 -17   1   3       87.00      100.41     14.34 o
 -16   1   3      143.16      128.44     12.11 o
 -15   1   3      386.88      382.76     15.56 o
 -14   1   3       18.04       15.27      7.38 o
 -13   1   3      147.72      144.24      9.77 o
 -12   1   3      640.01      627.74     13.66 o
 -11   1   3       66.03       72.01      7.01 o
 -10   1   3      949.83      928.03     13.86 o
  -9   1   3     2974.10     2991.72     41.61 o
  -8   1   3        6.42        7.37      3.98 o
  -7   1   3     2082.72     1989.70     27.47 o
  -6   1   3     2840.24     2807.68     28.50 o
  -5   1   3      325.07      355.27      7.58 o
  -4   1   3     1785.60     1757.29     16.01 o
  -3   1   3     2055.19     2010.28     19.64 o
  -2   1   3      145.64      167.62      3.75 o
  -1   1   3        8.53       16.90      2.08 o
   0   1   3      281.19      241.47     26.21 o
   1   1   3       17.96       20.72      2.90 o
   2   1   3      598.77      636.86      8.08 o
   3   1   3     4781.19     5077.68     52.90 o
   4   1   3      184.17      218.24      6.40 o
   5   1   3     3884.00     3777.26     36.15 o
   6   1   3     1047.54      971.69     13.33 o
   7   1   3      411.01      383.49     10.50 o
   8   1   3     3616.76     3510.23     49.39 o
   9   1   3      693.25      679.21     14.42 o
  10   1   3        0.11       -4.38      6.76 o
  11   1   3      344.93      340.13     13.20 o
  12   1   3      709.15      670.86     18.28 o
  13   1   3        4.41       -5.43      8.48 o
  14   1   3      189.55      202.73     13.62 o
  15   1   3      257.32      267.56     15.56 o
  16   1   3        4.34        6.95     10.02 o
  17   1   3      144.20      182.69     14.52 o
  18   1   3       32.37       61.30     12.63 o
 -19   2   3        0.20       -9.22     22.75 o
 -18   2   3        9.39       12.07     17.37 o
 -17   2   3       32.79       22.50     13.08 o
 -16   2   3       45.08       44.91     11.22 o
 -15   2   3        5.99       10.32      8.46 o
 -14   2   3      125.43      122.22     10.05 o
 -13   2   3        1.21       11.02      7.27 o
 -12   2   3       45.21       42.53      7.21 o
 -11   2   3       32.14       23.98      6.49 o
 -10   2   3        1.04       -1.67      5.30 o
  -9   2   3      113.85      137.82      7.19 o
  -8   2   3       27.81       31.87      4.43 o
  -7   2   3       25.51       22.99      4.33 o
  -6   2   3      480.84      531.96      8.92 o
  -5   2   3      105.99      141.72      5.44 o
  -4   2   3      131.96      141.66     16.85 o
  -3   2   3      421.76      440.73      8.12 o
  -2   2   3       22.09       43.47      3.34 o
  -1   2   3      356.09      426.30      7.21 o
   0   2   3     1118.39     1292.06     11.30 o
   1   2   3        8.16        2.45      2.41 o
   2   2   3       15.99       25.08      2.92 o
   3   2   3        0.00       -2.92      2.92 o
   4   2   3      650.53      656.59     10.10 o
   5   2   3     1609.33     1741.46     17.91 o
   6   2   3       95.15      109.21      5.89 o
   7   2   3       35.03       14.15      4.23 o
   8   2   3      114.16      138.59      8.56 o
   9   2   3      174.35      174.64      9.73 o
  10   2   3      205.74      225.29     11.08 o
  11   2   3       70.43       64.57      9.13 o
  12   2   3       18.77       17.55      7.95 o
  13   2   3        3.64        0.13      9.00 o
  14   2   3        1.40       -1.75      9.56 o
  15   2   3       10.35       18.42     10.67 o
  16   2   3        1.07       11.43     10.54 o
  17   2   3        3.77       10.93     11.26 o
  18   2   3       15.39       26.61     14.75 o
 -18   3   3      132.24      126.77     24.82 o
 -17   3   3        1.08        1.05     11.03 o
 -16   3   3      129.19      141.24     16.33 o
 -15   3   3      490.63      477.46     14.91 o
 -14   3   3       21.00       25.23      7.94 o
 -13   3   3      435.10      447.62     13.48 o
 -12   3   3      677.25      670.96     13.08 o
 -11   3   3      160.75      164.40      9.34 o
 -10   3   3      555.85      535.81     12.67 o
  -9   3   3     1296.49     1208.24     15.60 o
  -8   3   3       39.45       35.08      5.89 o
  -7   3   3     1801.69     1714.66     15.89 o
  -6   3   3      310.26      244.41      7.98 o
  -5   3   3      856.76      862.93     10.95 o
  -4   3   3     4020.37     4160.07     30.73 o
  -3   3   3     2122.29     2166.76     23.50 o
  -2   3   3      117.30      135.25      5.42 o
  -1   3   3     2512.61     2589.96     35.90 o
   0   3   3     4024.63     4146.74     42.06 o
   1   3   3      363.78      396.14      7.62 o
   2   3   3     2616.46     2629.95     28.26 o
   3   3   3     3760.47     3656.25     33.34 o
   4   3   3       15.75       26.59      4.29 o
   5   3   3      846.57      726.02     10.87 o
   6   3   3     2172.91     1957.08     16.63 o
   7   3   3       12.99       14.98      4.54 o
   8   3   3      711.96      639.34     21.96 o
   9   3   3      997.97      967.34     17.57 o
  10   3   3       12.41       11.95      7.89 o
  11   3   3      395.59      402.26     14.00 o
  12   3   3      240.88      262.36     15.44 o
  13   3   3        1.03       -7.39      8.12 o
  14   3   3      261.02      275.04     15.25 o
  15   3   3      195.10      210.85     14.88 o
  16   3   3       13.87       36.14     12.82 o
  17   3   3       59.46       89.26     19.01 o
 -17   4   3        2.11        2.51     15.42 o
 -16   4   3       28.83       37.78     15.34 o
 -15   4   3       13.78       12.24     12.70 o
 -14   4   3        5.59        8.28      9.52 o
 -13   4   3       83.61       88.01     11.09 o
 -12   4   3       69.51       54.29      9.84 o
 -11   4   3        0.36        5.85      6.43 o
 -10   4   3        5.01        0.48      6.64 o
  -9   4   3      136.88      159.41      9.05 o
  -8   4   3        5.26        1.75      6.27 o
  -7   4   3        0.01        0.39      5.65 o
  -6   4   3        5.51        7.47      5.17 o
  -5   4   3        8.78        8.69      4.72 o
  -4   4   3      149.59      161.57      6.72 o
  -3   4   3      689.97      719.55     10.84 o
  -2   4   3        6.79       15.29      4.31 o
  -1   4   3        7.52        8.18      4.35 o
   0   4   3      804.93      841.07     11.18 o
   1   4   3       65.61       89.53      5.89 o
   2   4   3      526.92      583.43      9.98 o
   3   4   3        2.12        6.75      4.12 o
   4   4   3        0.57        0.41      4.25 o
   5   4   3       24.99       35.36      5.39 o
   6   4   3      254.30      241.05      9.01 o
   7   4   3        0.18       -4.36      4.36 o
   8   4   3       46.54       29.74      6.73 o
   9   4   3        8.59        4.48      6.95 o
  10   4   3       89.02       86.45      8.80 o
  11   4   3       52.16       46.62      8.70 o
  12   4   3       22.49       17.97     10.12 o
  13   4   3        4.12       -6.44      9.71 o
  14   4   3        7.57        3.98     11.76 o
  15   4   3        0.01       -0.05     11.97 o
  16   4   3        6.43       10.80     12.78 o
 -16   5   3       76.87       96.45     17.26 o
 -15   5   3      257.51      310.92     17.76 o
 -14   5   3       56.22       65.28     13.73 o
 -13   5   3      236.07      252.77     15.12 o
 -12   5   3      609.83      573.51     18.40 o
 -11   5   3        0.20        2.99      7.66 o
 -10   5   3      153.02      155.84     10.44 o
  -9   5   3      941.16      866.03     17.23 o
  -8   5   3        0.41        0.83      7.37 o
  -7   5   3      312.58      304.57     13.07 o
  -6   5   3      456.93      472.37     13.95 o
  -5   5   3      387.11      364.32     12.78 o
  -4   5   3      714.38      665.68     14.53 o
  -3   5   3     2985.15     2978.37     27.39 o
  -2   5   3       30.27       30.71      6.13 o
  -1   5   3      908.25      902.97     14.11 o
   0   5   3     2942.64     2901.30     29.36 o
   1   5   3        4.22        7.35      6.06 o
   2   5   3     2275.75     2328.95     32.59 o
   3   5   3      618.25      584.57     28.39 o
   4   5   3       47.26       42.92      7.12 o
   5   5   3      873.22      919.17     16.00 o
   6   5   3      385.30      361.42     27.74 o
   7   5   3       47.01       41.51      7.24 o
   8   5   3      311.25      315.59     11.81 o
   9   5   3      752.74      711.12     22.21 o
  10   5   3        2.67       -0.05      9.17 o
  11   5   3      414.43      368.89     16.72 o
  12   5   3      262.66      269.14     16.06 o
  13   5   3        0.87       -0.67     10.80 o
  14   5   3      292.81      302.67     17.39 o
  15   5   3      103.34      147.85     17.08 o
 -15   6   3        2.95       13.55     14.14 o
 -14   6   3        1.41       -3.42     16.19 o
 -13   6   3       13.43       13.03     11.32 o
 -12   6   3       19.00       14.17     10.63 o
 -11   6   3        0.03        3.89      9.41 o
 -10   6   3       54.27       38.82      9.31 o
  -9   6   3        2.62       -3.06      8.00 o
  -8   6   3       33.88       42.91      8.72 o
  -7   6   3      171.54      151.86     10.54 o
  -6   6   3        4.82       -4.69      7.21 o
  -5   6   3       24.57       26.42      8.12 o
  -4   6   3       90.24       90.27      9.29 o
  -3   6   3      128.80      140.97     10.35 o
  -2   6   3        8.01       -6.36      6.36 o
  -1   6   3        0.01       -6.51      6.51 o
   0   6   3        3.87        1.79      6.33 o
   1   6   3      157.22      147.08      9.58 o
   2   6   3       97.40      106.76      8.20 o
   3   6   3        1.10        0.42      6.90 o
   4   6   3        7.94       12.35      7.12 o
   5   6   3       28.87       28.24      7.65 o
   6   6   3       33.69       21.04      7.75 o
   7   6   3       20.90       17.20      8.05 o
   8   6   3        0.16       -8.53      8.53 o
   9   6   3       15.58       20.28     10.00 o
  10   6   3        0.11       -0.40      9.89 o
  11   6   3        0.52       -8.85     10.45 o
  12   6   3        0.02        1.26     10.52 o
  13   6   3        0.77       -7.18     11.07 o
  14   6   3        2.40       -5.54     12.67 o
 -13   7   3      109.95      118.10     14.49 o
 -12   7   3       63.30       91.52     13.45 o
 -11   7   3       39.46       34.75     11.45 o
 -10   7   3      232.53      231.68     13.70 o
  -9   7   3      473.94      490.33     17.27 o
  -8   7   3        1.19        4.73      8.91 o
  -7   7   3      325.43      331.04     14.42 o
  -6   7   3     1285.53     1206.09     34.11 o
  -5   7   3       27.34       16.60      8.45 o
  -4   7   3      666.78      714.08     17.56 o
  -3   7   3     1422.96     1379.66     21.79 o
  -2   7   3       45.16       36.28      8.50 o
  -1   7   3      812.95      787.88     20.80 o
   0   7   3      534.09      510.91     21.16 o
   1   7   3       88.12       97.25      8.95 o
   2   7   3      402.15      381.79     13.75 o
   3   7   3      713.75      680.95     16.56 o
   4   7   3        2.90       -1.01      7.85 o
   5   7   3      212.86      231.65     12.32 o
   6   7   3      665.40      607.06     17.23 o
   7   7   3       20.01       23.97      9.26 o
   8   7   3      422.91      399.13     17.56 o
   9   7   3      392.42      397.32     17.93 o
  10   7   3        0.00      -10.35     10.35 o
  11   7   3      197.30      199.64     15.96 o
  12   7   3       92.38       89.87     15.18 o
 -11   8   3        0.25       -4.65     13.23 o
 -10   8   3        1.18       -0.87     11.54 o
  -9   8   3       21.54       22.39     10.62 o
  -8   8   3        8.28        9.61     10.07 o
  -7   8   3        1.90       -9.17      9.17 o
  -6   8   3        0.13       -8.90      8.90 o
  -5   8   3       20.00       12.32     10.16 o
  -4   8   3       20.78       22.79     10.63 o
  -3   8   3        6.03       -9.29      9.29 o
  -2   8   3       10.21        5.18      9.34 o
  -1   8   3        1.51       -8.63     10.28 o
   0   8   3        0.07      -11.05     11.05 o
   1   8   3        0.42       -9.93      9.93 o
   2   8   3        9.34        9.21      9.72 o
   3   8   3        0.10       -1.06      9.66 o
   4   8   3        2.24        0.70      9.91 o
   5   8   3        0.01       -8.88      8.93 o
   6   8   3       15.83        9.94      9.45 o
   7   8   3       15.45        4.65     10.76 o
   8   8   3       27.24       19.17     11.50 o
   9   8   3        1.45        9.12     12.40 o
  10   8   3       10.86        9.45     12.74 o
  -7   9   3       69.79       77.79     13.74 o
  -6   9   3       91.18       80.61     13.48 o
  -5   9   3        0.88        3.10     11.37 o
  -4   9   3       70.21       69.00     12.91 o
  -3   9   3      142.41      153.12     14.11 o
  -2   9   3       12.68       -0.40     11.32 o
  -1   9   3      178.17      214.66     16.95 o
   0   9   3      217.50      247.66     17.18 o
   1   9   3       36.47       26.12     12.24 o
   2   9   3      244.12      272.59     18.20 o
   3   9   3      370.12      345.26     17.83 o
   4   9   3        1.59       -3.40     11.11 o
   5   9   3      172.62      172.34     17.22 o
   6   9   3      119.93      128.82     16.40 o
 -19   0   4      230.00      256.09     34.27 o
 -18   0   4        1.66       23.92     25.48 o
 -17   0   4       98.39       80.99     25.90 o
 -16   0   4      111.70      118.93     26.50 o
 -15   0   4        2.83       -9.36     22.69 o
 -14   0   4      751.15      655.94     20.44 o
 -13   0   4      196.03      188.65     13.07 o
 -12   0   4      241.20      247.60     15.01 o
 -11   0   4      697.59      660.60     23.92 o
 -10   0   4     2400.07     2372.48     40.90 o
  -9   0   4        0.09       -2.76      5.61 o
  -8   0   4     6298.44     6569.36    139.56 o
  -7   0   4     2842.01     2889.94     51.42 o
  -6   0   4      672.96      620.74     37.02 o
  -5   0   4     7406.62     7416.19    146.81 o
  -4   0   4     3823.27     3906.45     67.57 o
  -3   0   4      698.58      770.04     11.57 o
  -2   0   4     4928.90     5098.03     56.49 o
  -1   0   4     1999.44     2064.56     38.90 o
   0   0   4        0.79        4.09      3.02 o
   1   0   4     3579.81     3867.70     83.54 o
   2   0   4     3888.24     3862.13     60.44 o
   3   0   4      362.33      359.89     10.73 o
   4   0   4     8802.80     8916.12     68.97 o
   5   0   4     4914.56     4829.30     43.64 o
   6   0   4      685.62      663.15     79.95 o
   7   0   4     1043.64      872.84     47.82 o
   8   0   4     3703.59     3574.29     42.15 o
   9   0   4      378.34      435.51     14.47 o
  10   0   4      502.89      459.16     14.74 o
  11   0   4      266.15      257.86     18.85 o
  12   0   4        1.62        7.42     12.17 o
  13   0   4      169.53      163.81     18.15 o
  14   0   4      186.24      192.58     28.15 o
  15   0   4        9.91        5.36     14.20 o
  16   0   4      188.66      230.75     21.00 o
  17   0   4       78.16       80.07     18.88 o
  18   0   4       50.37       75.89     27.57 o
 -19   1   4        1.48       -7.80     18.39 o
 -18   1   4        0.86       -2.73     21.37 o
 -17   1   4        3.70        7.87     16.12 o
 -16   1   4        0.77       -7.56     16.34 o
 -15   1   4        1.83        8.38      8.77 o
 -14   1   4        0.38        1.65      6.18 o
 -13   1   4       51.99       56.82      7.14 o
 -12   1   4       25.82       36.27      6.73 o
 -11   1   4       92.03       78.61      7.07 o
 -10   1   4        6.47       -4.72      4.72 o
  -9   1   4      310.65      303.63      8.82 o
  -8   1   4      629.68      648.35     10.07 o
  -7   1   4        5.04        2.34      3.03 o
  -6   1   4        0.24        2.94      3.09 o
  -5   1   4       90.66       97.61      4.61 o
  -4   1   4       69.24       89.16      4.53 o
  -3   1   4      487.76      545.95      6.66 o
  -2   1   4     1899.42     1863.68     25.96 o
  -1   1   4      330.69      370.30      8.26 o
   0   1   4        9.41        2.60      2.46 o
   1   1   4       92.12       89.40      4.60 o
   2   1   4       12.14       13.53      4.45 o
   3   1   4       13.80       11.36      3.09 o
   4   1   4      100.66      126.50      5.13 o
   5   1   4      808.04      929.90     10.49 o
   6   1   4      296.63      258.80      8.12 o
   7   1   4       48.06       40.49      5.34 o
   8   1   4       20.54       19.55      4.56 o
   9   1   4        9.88        0.01      6.53 o
  10   1   4        8.75       -1.50      7.13 o
  11   1   4      256.84      215.75     11.02 o
  12   1   4        3.71       -7.40      8.19 o
  13   1   4        0.88       -8.74      8.74 o
  14   1   4       49.22       34.79     10.47 o
  15   1   4        0.13        4.39     10.00 o
  16   1   4        5.39       14.23     10.52 o
  17   1   4        1.20        4.90     10.95 o
 -18   2   4        0.45        0.93     18.00 o
 -17   2   4      125.41      111.12     19.48 o
 -16   2   4      206.53      219.55     21.58 o
 -15   2   4       58.91       61.11     10.97 o
 -14   2   4      579.89      600.05     15.91 o
 -13   2   4      144.35      171.52      9.28 o
 -12   2   4       29.08       40.96      6.29 o
 -11   2   4      240.23      251.03      9.75 o
 -10   2   4      890.91      853.95     14.19 o
  -9   2   4        3.09       10.34      8.05 o
  -8   2   4      637.06      542.78     10.63 o
  -7   2   4     2640.81     2458.68     25.61 o
  -6   2   4      438.28      438.04      8.59 o
  -5   2   4      909.28      788.00     12.37 o
  -4   2   4     3569.55     3325.57     32.70 o
  -3   2   4        8.48        3.93      3.05 o
  -2   2   4     4149.81     4235.51     44.87 o
  -1   2   4      727.68      567.72     10.98 o
   0   2   4      267.52      268.42      6.24 o
   1   2   4      887.92      765.54     14.48 o
   2   2   4     2021.26     1904.07     17.45 o
   3   2   4       12.65        7.64      3.75 o
   4   2   4     2004.45     1918.39     18.29 o
   5   2   4     1939.12     1917.48     22.32 o
   6   2   4      332.42      303.62      9.00 o
   7   2   4     2103.67     1989.43     27.81 o
   8   2   4     1172.00     1244.38     22.18 o
   9   2   4       42.33       41.21      7.28 o
  10   2   4     2552.87     2587.83     59.50 o
  11   2   4      175.27      198.89     10.66 o
  12   2   4        6.37        9.77      8.75 o
  13   2   4      638.20      653.02     21.98 o
  14   2   4      221.12      218.43     14.41 o
  15   2   4       10.77       18.54     10.62 o
  16   2   4      160.96      173.48     14.57 o
  17   2   4       91.64       86.50     13.46 o
 -18   3   4       30.78       39.62     23.29 o
 -17   3   4       38.57       50.53     22.12 o
 -16   3   4        0.02        7.17     14.65 o
 -15   3   4        6.34        6.71     10.33 o
 -14   3   4       11.04       21.14      8.49 o
 -13   3   4       20.70       19.12      7.95 o
 -12   3   4      168.73      187.70      9.41 o
 -11   3   4      110.36      119.16      8.30 o
 -10   3   4       32.20       27.33      6.72 o
  -9   3   4       10.55        8.08      5.51 o
  -8   3   4       40.08       27.24      5.23 o
  -7   3   4       16.83        1.48      3.40 o
  -6   3   4      149.26      133.86     13.96 o
  -5   3   4      249.69      276.43      8.12 o
  -4   3   4      925.57     1056.50     14.76 o
  -3   3   4       86.73       97.90      5.36 o
  -2   3   4     2178.84     2235.11     23.62 o
  -1   3   4     1656.25     1829.29     20.92 o
   0   3   4        3.68        6.69      3.07 o
   1   3   4      727.94      780.74     11.98 o
   2   3   4      410.44      454.87      8.76 o
   3   3   4        7.46       12.76      3.31 o
   4   3   4       19.44       16.87      4.50 o
   5   3   4      135.80      172.96      7.53 o
   6   3   4       21.96        5.42      5.16 o
   7   3   4        6.68       19.82      5.62 o
   8   3   4        0.21       -2.05      5.69 o
   9   3   4      140.80      107.54      9.73 o
  10   3   4      180.55      145.42     12.43 o
  11   3   4        7.44       -7.07      7.07 o
  12   3   4        7.92        0.57      8.21 o
  13   3   4        0.12       -5.71      9.18 o
  14   3   4       37.42       27.16     10.48 o
  15   3   4        4.87       17.60     10.68 o
  16   3   4        5.16       18.00     12.86 o
  17   3   4        2.19       14.60     12.81 o
 -17   4   4       61.36       81.33     24.06 o
 -16   4   4      289.41      289.96     22.42 o
 -15   4   4       11.71        5.69     11.86 o
 -14   4   4      362.50      383.12     19.86 o
 -13   4   4      888.80      835.18     20.11 o
 -12   4   4        5.74        8.18      7.47 o
 -11   4   4      865.72      821.09     15.30 o
 -10   4   4      725.94      714.91     14.20 o
  -9   4   4       17.89       12.56      7.12 o
  -8   4   4     1088.96     1057.93     18.57 o
  -7   4   4      883.33      815.26     13.50 o
  -6   4   4       82.58       97.57      6.97 o
  -5   4   4      482.02      447.80     10.52 o
  -4   4   4     3146.92     3077.71     20.91 o
  -3   4   4       64.66       76.86      5.92 o
  -2   4   4     4871.78     4786.80     28.29 o
  -1   4   4     4109.44     4157.79     32.25 o
   0   4   4       19.28       17.26      4.55 o
   1   4   4     3624.47     3604.77     47.85 o
   2   4   4     3588.51     3566.86     39.21 o
   3   4   4       70.11       82.69      5.90 o
   4   4   4     1519.88     1505.31     20.04 o
   5   4   4      497.07      427.79     12.42 o
   6   4   4       15.68        9.53      5.84 o
   7   4   4      481.03      411.36     11.92 o
   8   4   4      303.56      244.13     10.08 o
   9   4   4       38.03       36.03      7.50 o
  10   4   4      361.50      329.65     12.93 o
  11   4   4      305.41      260.11     24.99 o
  12   4   4       11.62       -1.53      9.44 o
  13   4   4      186.96      191.09     14.42 o
  14   4   4      175.64      185.51     17.50 o
  15   4   4        5.06        9.53     12.32 o
  16   4   4      160.21      179.18     24.96 o
 -16   5   4       14.25       10.63     17.05 o
 -15   5   4       18.54       11.84     14.46 o
 -14   5   4        0.70        6.81     11.37 o
 -13   5   4       48.04       61.49     12.26 o
 -12   5   4        3.05        6.75      9.47 o
 -11   5   4        1.04        2.59      7.99 o
 -10   5   4       73.26       89.11      9.37 o
  -9   5   4        0.17       -4.61      7.00 o
  -8   5   4        1.51        4.46      7.10 o
  -7   5   4      123.74      122.78      9.55 o
  -6   5   4        2.04        3.99      6.25 o
  -5   5   4      103.41       82.20      6.94 o
  -4   5   4        0.09       -5.48      5.48 o
  -3   5   4       92.36       92.11      7.01 o
  -2   5   4      106.54      108.20      7.09 o
  -1   5   4        5.65       -2.34      5.31 o
   0   5   4       20.98       22.27      5.52 o
   1   5   4       42.81       52.88      7.33 o
   2   5   4        2.32        8.63      5.47 o
   3   5   4       59.09       72.56      6.76 o
   4   5   4        4.79        3.52      5.51 o
   5   5   4       11.58        8.33      6.21 o
   6   5   4        0.04       -0.41      5.58 o
   7   5   4       35.07       33.59      6.99 o
   8   5   4        0.13       -6.84      6.84 o
   9   5   4       13.32       11.55      9.18 o
  10   5   4       41.57       35.57     10.12 o
  11   5   4        6.48        4.07      8.96 o
  12   5   4        5.71       -0.28      8.94 o
  13   5   4        3.96       -5.54     11.67 o
  14   5   4        1.35       -3.78     13.18 o
  15   5   4        1.76        9.45     14.07 o
 -15   6   4       18.94       19.07     14.28 o
 -14   6   4       43.64       79.09     15.32 o
 -13   6   4      207.64      213.26     19.07 o
 -12   6   4       12.05       11.61     10.03 o
 -11   6   4      193.44      191.57     12.66 o
 -10   6   4      382.60      365.58     14.86 o
  -9   6   4       76.58       51.03      9.43 o
  -8   6   4      528.31      485.73     15.35 o
  -7   6   4      545.90      531.71     15.38 o
  -6   6   4       49.65       46.53      8.40 o
  -5   6   4      305.49      306.59     12.65 o
  -4   6   4      593.23      552.09     14.83 o
  -3   6   4       73.01       80.96      8.73 o
  -2   6   4      769.86      758.94     13.99 o
  -1   6   4      272.13      263.04     11.02 o
   0   6   4        7.17        3.54      7.06 o
   1   6   4      529.33      520.95     12.96 o
   2   6   4      574.80      604.96     15.46 o
   3   6   4       17.34       19.83      7.22 o
   4   6   4      545.86      607.38     15.06 o
   5   6   4      535.22      519.74     14.72 o
   6   6   4        0.68       -6.41      7.15 o
   7   6   4      276.05      311.51     13.44 o
   8   6   4      598.10      573.10     18.37 o
   9   6   4        0.02       -9.21      9.21 o
  10   6   4      277.06      295.84     15.92 o
  11   6   4      271.15      275.01     17.56 o
  12   6   4       24.10       12.80     10.73 o
  13   6   4       90.07      101.51     13.80 o
 -13   7   4        0.05       -4.85     16.38 o
 -12   7   4        9.36       -4.67     11.36 o
 -11   7   4        4.24        4.22     10.65 o
 -10   7   4       13.14        5.10      9.29 o
  -9   7   4        0.56        2.21      9.35 o
  -8   7   4        6.31       11.18      9.43 o
  -7   7   4       52.82       51.75      9.61 o
  -6   7   4        2.48        1.11      8.44 o
  -5   7   4       29.82       37.28      9.30 o
  -4   7   4        2.91       -2.97      7.91 o
  -3   7   4       81.42       71.08      9.26 o
  -2   7   4        9.98       13.89      7.84 o
  -1   7   4       98.59      112.47     11.53 o
   0   7   4       11.96        4.84     10.63 o
   1   7   4        0.16       -7.40      7.40 o
   2   7   4      254.75      235.72     11.51 o
   3   7   4        7.74        4.94      7.59 o
   4   7   4       56.08       61.57      9.27 o
   5   7   4       70.79       45.37      9.39 o
   6   7   4        0.03       -8.06      8.06 o
   7   7   4        0.32       -2.06      9.68 o
   8   7   4        1.94        2.83     10.67 o
   9   7   4       21.95       21.62     11.53 o
  10   7   4       16.26        8.99     11.82 o
  11   7   4        0.67       -8.49     11.66 o
  12   7   4       13.55       -8.65     12.29 o
 -10   8   4      231.88      266.48     17.15 o
  -9   8   4       10.38        1.88     10.45 o
  -8   8   4      235.48      257.64     14.66 o
  -7   8   4      237.66      235.71     13.98 o
  -6   8   4        3.36       -3.29      9.19 o
  -5   8   4      301.52      293.13     15.80 o
  -4   8   4      479.34      426.15     17.92 o
  -3   8   4        0.02        6.84      9.74 o
  -2   8   4      291.52      282.72     15.33 o
  -1   8   4      673.87      607.66     30.14 o
   0   8   4        1.59       13.01     10.87 o
   1   8   4      251.27      258.97     16.28 o
   2   8   4      458.40      410.60     19.50 o
   3   8   4       15.10       17.23      7.68 o
   4   8   4      386.75      354.07     18.58 o
   5   8   4      168.39      172.29     13.61 o
   6   8   4        0.46        3.34      9.86 o
   7   8   4      120.20      108.61     14.64 o
   8   8   4       87.94       82.79     14.84 o
   9   8   4        2.29        3.43     12.57 o
  -7   9   4        6.63        9.36     11.74 o
  -6   9   4        0.86        7.02     11.40 o
  -5   9   4        1.77       -3.79     11.00 o
  -4   9   4       19.75       15.02     11.38 o
  -3   9   4        2.00        3.52     10.97 o
  -2   9   4        8.27       10.55     12.58 o
  -1   9   4        1.80      -11.42     11.42 o
   0   9   4        0.48        4.47     12.08 o
   1   9   4        5.06        2.03     14.27 o
   2   9   4        0.02       -5.73     14.11 o
   3   9   4        5.71        4.61     12.52 o
   4   9   4        0.03       -2.90     12.64 o
   5   9   4        1.27        3.67     13.03 o
 -19   1   5        8.71      -19.58     19.58 o
 -18   1   5      143.52      168.68     22.83 o
 -17   1   5      258.31      280.75     23.33 o
 -16   1   5       29.48       27.35     17.78 o
 -15   1   5       78.68      105.81     14.73 o
 -14   1   5      784.28      794.59     20.62 o
 -13   1   5      108.58       96.98     11.04 o
 -12   1   5      767.29      744.94     12.03 o
 -11   1   5      300.48      289.38      9.92 o
 -10   1   5       59.19       72.09      6.10 o
  -9   1   5     2114.35     2023.80     28.95 o
  -8   1   5     2639.78     2608.46     45.56 o
  -7   1   5       15.81       16.13      3.68 o
  -6   1   5     3908.18     3808.76     58.76 o
  -5   1   5     3577.54     3708.96     51.76 o
  -4   1   5       11.32       18.00      3.30 o
  -3   1   5     5108.01     5121.23     43.24 o
  -2   1   5     3301.57     3326.80     36.79 o
  -1   1   5       56.86       78.87      4.39 o
   0   1   5     5074.77     5055.48     82.52 o
   1   1   5     1684.55     1628.21     30.91 o
   2   1   5       24.09       33.06      4.38 o
   3   1   5     4377.14     4448.58     42.43 o
   4   1   5     2772.89     2838.73     35.99 o
   5   1   5       58.46       58.80      5.24 o
   6   1   5     3948.99     3924.12     72.16 o
   7   1   5      897.43      871.67     15.84 o
   8   1   5      118.47      150.99      8.06 o
   9   1   5     1126.49     1080.57     16.95 o
  10   1   5      873.18      797.08     39.39 o
  11   1   5      441.44      416.60     25.40 o
  12   1   5      208.65      201.59     16.28 o
  13   1   5      166.74      195.13     13.42 o
  14   1   5       13.58       -2.67      9.97 o
  15   1   5      264.43      304.82     21.98 o
  16   1   5       65.35       89.04     15.80 o
  17   1   5        5.42        0.88     10.94 o
 -18   2   5       26.00       22.20     18.42 o
 -17   2   5       42.24       33.82     18.68 o
 -16   2   5        1.05       12.66     15.50 o
 -15   2   5        7.45       34.06     12.87 o
 -14   2   5       23.98       33.57     10.11 o
 -13   2   5      186.42      190.68     10.23 o
 -12   2   5      217.54      204.20     10.73 o
 -11   2   5        8.58        8.84      5.85 o
 -10   2   5       86.99       95.31      7.25 o
  -9   2   5        0.01       -5.13      5.13 o
  -8   2   5       23.52       16.21      5.51 o
  -7   2   5       29.40       20.49      4.20 o
  -6   2   5        2.77        9.48      3.53 o
  -5   2   5      131.93      149.57      5.96 o
  -4   2   5      232.92      278.18      6.45 o
  -3   2   5      336.24      377.30      7.29 o
  -2   2   5      203.74      235.06      6.06 o
  -1   2   5       47.74       39.46      3.11 o
   0   2   5      225.87      190.89     20.99 o
   1   2   5      606.82      609.11     11.14 o
   2   2   5       62.43       92.36      5.81 o
   3   2   5        2.64        1.73      4.26 o
   4   2   5       84.85       89.93      4.81 o
   5   2   5       15.90       10.73      4.22 o
   6   2   5      157.77      169.71      7.74 o
   7   2   5      150.93      142.80      7.74 o
   8   2   5        6.24        6.34      5.96 o
   9   2   5      235.64      247.62     11.37 o
  10   2   5       43.89       43.36      7.88 o
  11   2   5        4.17        7.91      7.33 o
  12   2   5        5.41        4.59      9.79 o
  13   2   5       43.59       35.67      9.83 o
  14   2   5       12.37       13.44     10.59 o
  15   2   5        9.97       -0.20     10.22 o
  16   2   5        0.00        7.29     10.91 o
  17   2   5        7.12        9.29     12.67 o
 -18   3   5      196.71      218.97     28.97 o
 -17   3   5      113.72      115.22     36.72 o
 -16   3   5       29.59       32.40     20.61 o
 -15   3   5      470.43      494.37     30.28 o
 -14   3   5      341.37      360.98     19.20 o
 -13   3   5       51.42       58.76      9.10 o
 -12   3   5      821.67      864.28     17.30 o
 -11   3   5      281.89      318.45     10.88 o
 -10   3   5       28.23       31.25      6.42 o
  -9   3   5      738.14      713.08     13.39 o
  -8   3   5     1002.31      929.87     14.34 o
  -7   3   5       96.14       84.30      6.85 o
  -6   3   5     1743.89     1616.63     24.14 o
  -5   3   5     2174.20     1960.53     19.24 o
  -4   3   5      244.26      193.94     23.08 o
  -3   3   5     2717.05     2562.41     25.70 o
  -2   3   5     8302.53     8795.22    111.57 o
  -1   3   5      599.42      613.85     13.93 o
   0   3   5     2471.54     2368.51     38.14 o
   1   3   5     3080.69     2988.87     35.34 o
   2   3   5        2.77        2.91      4.21 o
   3   3   5     1266.36     1127.93     12.93 o
   4   3   5     1049.62     1002.42     22.27 o
   5   3   5      145.77      139.67      7.65 o
   6   3   5      874.93      799.74     13.41 o
   7   3   5      384.04      394.83     11.06 o
   8   3   5       28.72       20.39      6.53 o
   9   3   5     1179.73     1132.46     25.91 o
  10   3   5      334.35      365.72     13.15 o
  11   3   5       23.40       33.49      8.48 o
  12   3   5      690.09      690.99     20.13 o
  13   3   5      107.60      130.54     12.03 o
  14   3   5        0.14        1.90     10.25 o
  15   3   5      166.88      180.53     18.93 o
  16   3   5       57.04       60.94     18.69 o
 -17   4   5       25.86       53.39     22.81 o
 -16   4   5       23.59       44.48     17.64 o
 -15   4   5       16.18        0.10     14.88 o
 -14   4   5       28.06       40.06     15.86 o
 -13   4   5       16.41       10.51     10.75 o
 -12   4   5        6.18        6.25      8.40 o
 -11   4   5       57.62       54.25      7.60 o
 -10   4   5       25.40       31.91      6.26 o
  -9   4   5      243.10      209.32     21.94 o
  -8   4   5      226.52      204.36     17.30 o
  -7   4   5        1.79       -6.03      6.03 o
  -6   4   5       76.44       92.54      7.07 o
  -5   4   5      270.31      275.28      9.51 o
  -4   4   5       11.20        4.38      5.47 o
  -3   4   5      133.73      138.57      7.24 o
  -2   4   5      331.97      347.47     10.51 o
  -1   4   5        6.08        8.19      4.90 o
   0   4   5      281.41      304.22     10.20 o
   1   4   5        1.57       -1.96      4.60 o
   2   4   5       10.83       14.59      5.46 o
   3   4   5        0.43       -3.10      4.71 o
   4   4   5      142.36      132.70      7.56 o
   5   4   5      243.35      246.05      9.71 o
   6   4   5       12.37        4.27      6.56 o
   7   4   5       19.21       15.85      6.30 o
   8   4   5       82.32       81.42      8.47 o
   9   4   5        0.13       -6.80      6.80 o
  10   4   5       43.31       29.94      8.55 o
  11   4   5        1.66       -6.80      7.74 o
  12   4   5        8.77       -2.86     10.72 o
  13   4   5        0.09        3.95     11.94 o
  14   4   5        2.92        4.80     13.00 o
  15   4   5        5.99       15.41     14.17 o
 -16   5   5       10.85       23.75     17.33 o
 -15   5   5       44.55       68.90     18.69 o
 -14   5   5      381.48      367.67     26.36 o
 -13   5   5        2.46        7.16     11.85 o
 -12   5   5      254.71      262.44     16.59 o
 -11   5   5      833.52      779.03     17.79 o
 -10   5   5        7.12        7.74      7.82 o
  -9   5   5      718.19      694.10     16.19 o
  -8   5   5      535.08      544.96     14.55 o
  -7   5   5       34.29       40.93      6.64 o
  -6   5   5     1004.53      945.85     14.91 o
  -5   5   5       72.32       73.36      7.73 o
  -4   5   5       47.28       62.54      7.21 o
  -3   5   5      357.09      322.91     10.50 o
  -2   5   5      815.04      806.49     13.59 o
  -1   5   5      100.85      101.73      7.61 o
   0   5   5     1221.62     1227.39     23.64 o
   1   5   5      423.40      393.45     10.98 o
   2   5   5        0.08        3.65      5.78 o
   3   5   5     2213.98     2271.46     23.84 o
   4   5   5      387.68      376.15     11.38 o
   5   5   5       77.14       98.32      6.92 o
   6   5   5      494.55      506.80     11.85 o
   7   5   5      383.42      351.08     11.88 o
   8   5   5       15.34        6.87      8.83 o
   9   5   5      109.71      119.07     12.76 o
  10   5   5      303.01      301.67     17.02 o
  11   5   5        5.93       13.49     11.09 o
  12   5   5      173.93      196.00     16.19 o
  13   5   5       77.75      102.70     14.78 o
  14   5   5       12.17        5.67     13.59 o
 -14   6   5        0.72       26.39     17.19 o
 -13   6   5       20.50       39.41     13.50 o
 -12   6   5        6.09       -0.16     11.52 o
 -11   6   5        0.77       -2.83      9.90 o
 -10   6   5       53.09       56.51     10.45 o
  -9   6   5      134.74      146.05     11.22 o
  -8   6   5       44.75       51.94      9.26 o
  -7   6   5        0.77        0.89      7.49 o
  -6   6   5       41.55       46.18      8.50 o
  -5   6   5      158.53      160.24     10.08 o
  -4   6   5       75.24       85.14      8.61 o
  -3   6   5       67.66       46.10      6.70 o
  -2   6   5        4.84        4.61      5.77 o
  -1   6   5      114.43      112.24      8.07 o
   0   6   5       18.88       26.41      7.39 o
   1   6   5       13.12       14.67      5.95 o
   2   6   5      152.02      160.55      8.67 o
   3   6   5        7.29       -6.55      6.55 o
   4   6   5      234.42      213.36     11.00 o
   5   6   5       18.73        7.21      7.36 o
   6   6   5        3.02       -7.16      8.18 o
   7   6   5       80.66       75.93     10.43 o
   8   6   5        6.07        0.74      9.73 o
   9   6   5        0.67      -10.01     10.01 o
  10   6   5        0.30       -6.42      9.21 o
  11   6   5       33.52       27.91     10.99 o
  12   6   5        9.09        7.88     11.11 o
  13   6   5        0.64       -0.51     11.48 o
 -12   7   5      132.55      157.50     16.73 o
 -11   7   5      181.09      175.02     15.07 o
 -10   7   5        0.84        0.66      9.27 o
  -9   7   5      177.52      188.83     12.88 o
  -8   7   5      614.44      609.01     21.34 o
  -7   7   5       13.18       15.10      9.39 o
  -6   7   5      339.25      337.19     14.36 o
  -5   7   5      335.81      315.97     13.70 o
  -4   7   5        6.88       10.01      8.20 o
  -3   7   5      484.46      456.36     15.98 o
  -2   7   5      168.57      187.67     11.26 o
  -1   7   5        0.49        0.04      9.58 o
   0   7   5      459.56      434.97     20.77 o
   1   7   5      192.40      227.26     12.58 o
   2   7   5       10.43       -1.91      7.56 o
   3   7   5      228.79      255.87     13.93 o
   4   7   5      443.64      440.99     16.82 o
   5   7   5       18.56       18.05      9.59 o
   6   7   5      201.56      229.09     14.28 o
   7   7   5      127.88      116.83     13.82 o
   8   7   5        5.93        1.35     10.83 o
   9   7   5      138.00      136.05     15.12 o
  10   7   5       58.20       59.16     14.00 o
  11   7   5        1.48        4.12     12.63 o
 -10   8   5       19.63       10.10     12.31 o
  -9   8   5        0.06        3.18     10.38 o
  -8   8   5        1.38       -6.35     10.11 o
  -7   8   5       21.51       18.52     10.18 o
  -6   8   5        1.98       -2.85      9.14 o
  -5   8   5        3.25       -3.15      9.38 o
  -4   8   5        0.70       -6.15      9.32 o
  -3   8   5        3.49        4.33      9.28 o
  -2   8   5        0.06       -0.87     10.54 o
  -1   8   5        9.41        1.55     10.53 o
   0   8   5        4.40        1.13     12.23 o
   1   8   5        3.71        6.39     12.24 o
   2   8   5        0.04        1.63     11.88 o
   3   8   5        3.30       -0.12     10.35 o
   4   8   5       12.13       12.64     11.28 o
   5   8   5        0.99        6.50     10.03 o
   6   8   5        9.46       12.77     11.68 o
   7   8   5        7.04       10.77     12.28 o
   8   8   5        4.26      -11.63     11.63 o
  -5   9   5       50.92       45.81     14.24 o
  -4   9   5        0.44       -9.63     11.93 o
  -3   9   5       80.36       75.61     14.55 o
  -2   9   5       97.31      101.44     14.97 o
  -1   9   5        0.48        6.84     12.14 o
   0   9   5       85.07       90.89     18.26 o
   1   9   5      122.29      103.58     17.19 o
   2   9   5        7.44        0.35     14.39 o
   3   9   5       49.94       61.42     16.22 o
   4   9   5       89.09       88.22     15.33 o
 -18   0   6       83.00       95.16     29.50 o
 -17   0   6        4.46        5.14     25.63 o
 -16   0   6      432.15      460.48     37.15 o
 -15   0   6      311.72      311.53     23.43 o
 -14   0   6        0.16       -0.23     13.09 o
 -13   0   6      842.55      797.01     28.44 o
 -12   0   6     1770.86     1574.30     34.97 o
 -11   0   6      417.91      436.70     23.32 o
 -10   0   6      991.15      942.77     27.95 o
  -9   0   6     1630.36     1488.63     31.56 o
  -8   0   6       39.13       30.58     12.41 o
  -7   0   6     5119.81     5241.17     66.99 o
  -6   0   6     1137.36     1173.87     39.43 o
  -5   0   6        7.19        4.36      7.41 o
  -4   0   6     2595.85     2562.66     56.16 o
  -3   0   6     4060.99     4454.25     80.67 o
  -2   0   6     1213.74     1187.47     22.75 o
  -1   0   6     3668.26     3668.20     63.33 o
   0   0   6     4828.48     4903.59     87.32 o
   1   0   6     1151.73     1167.49     18.02 o
   2   0   6     4395.04     4439.99     59.05 o
   3   0   6     2460.41     2470.61     38.78 o
   4   0   6        0.67        6.31      5.65 o
   5   0   6     2626.48     2588.40     30.65 o
   6   0   6     1442.31     1322.06     21.30 o
   7   0   6       72.95       73.36      9.43 o
   8   0   6      410.33      359.41     15.21 o
   9   0   6      234.29      212.03     12.98 o
  10   0   6        0.80        1.25     12.41 o
  11   0   6      412.62      321.98     45.24 o
  12   0   6        0.78       18.86     12.76 o
  13   0   6       25.23       16.16     13.84 o
  14   0   6      110.70      137.68     23.32 o
  15   0   6       73.79      145.05     29.36 o
  16   0   6       16.22       24.80     18.87 o
 -18   1   6        0.55       16.56     19.36 o
 -17   1   6        0.00        8.09     17.78 o
 -16   1   6        1.26      -12.76     12.88 o
 -15   1   6       93.10       85.97     12.77 o
 -14   1   6        7.40       15.11     10.20 o
 -13   1   6        1.52       -2.97      9.30 o
 -12   1   6      136.72      151.25     11.96 o
 -11   1   6       82.46      111.42     11.69 o
 -10   1   6       42.66       26.82      6.98 o
  -9   1   6       37.28       36.42      8.80 o
  -8   1   6       13.40        8.28      7.56 o
  -7   1   6       41.28       60.69      8.08 o
  -6   1   6       28.86       32.62      6.83 o
  -5   1   6      306.42      344.35     11.31 o
  -4   1   6      811.80      803.09     13.76 o
  -3   1   6        0.02        1.34      2.73 o
  -2   1   6       28.66       27.27      3.52 o
  -1   1   6       28.58       29.00      3.06 o
   0   1   6      174.82      194.75      8.03 o
   1   1   6      335.46      348.34      9.91 o
   2   1   6        3.63        0.71      4.12 o
   3   1   6      129.24      149.13      7.27 o
   4   1   6        8.35       14.76      3.82 o
   5   1   6      126.15      161.11      6.70 o
   6   1   6       23.81        7.17      5.26 o
   7   1   6        0.60        9.36      6.13 o
   8   1   6        1.22       -0.03      6.48 o
   9   1   6       77.65       50.87      7.69 o
  10   1   6        3.40        3.75      6.56 o
  11   1   6        6.70       13.89      7.92 o
  12   1   6       13.62        1.99      8.48 o
  13   1   6        6.10       14.52     10.62 o
  14   1   6        0.70        1.07     10.31 o
  15   1   6        0.30       -0.90     11.46 o
  16   1   6        0.51       15.63     12.35 o
 -18   2   6      198.84      159.47     23.06 o
 -17   2   6        0.10      -10.14     18.21 o
 -16   2   6      276.93      339.41     22.89 o
 -15   2   6      207.28      250.35     17.83 o
 -14   2   6       29.27       28.15     10.56 o
 -13   2   6      415.27      465.21     17.99 o
 -12   2   6      384.23      420.88     16.65 o
 -11   2   6       32.99       24.46      7.22 o
 -10   2   6      103.12       98.58      8.68 o
  -9   2   6      786.03      794.91     22.54 o
  -8   2   6        0.42       -1.90      6.19 o
  -7   2   6     1418.11     1317.68     20.58 o
  -6   2   6     1262.22     1228.70     15.51 o
  -5   2   6       79.50       84.46      5.40 o
  -4   2   6     4051.79     3970.78     29.09 o
  -3   2   6     1554.99     1481.38     21.31 o
  -2   2   6       14.12       23.69      3.72 o
  -1   2   6     5090.62     4976.15     44.28 o
   0   2   6     1232.59     1216.27     23.31 o
   1   2   6      352.84      330.97      9.40 o
   2   2   6      876.14      762.53     12.68 o
   3   2   6     1094.22     1116.06     15.06 o
   4   2   6       96.40       85.78      7.00 o
   5   2   6     1160.52     1196.92     15.24 o
   6   2   6      522.06      585.39     11.60 o
   7   2   6      123.70      144.17      8.01 o
   8   2   6     1282.48     1358.32     20.36 o
   9   2   6      362.51      377.63     12.83 o
  10   2   6       64.60       74.57      8.78 o
  11   2   6     1004.48     1001.24     20.72 o
  12   2   6      186.20      210.68     13.11 o
  13   2   6       89.61      101.85     13.02 o
  14   2   6       95.51      108.20     15.90 o
  15   2   6      130.19      135.50     15.50 o
  16   2   6       11.49       11.57     12.58 o
 -17   3   6       14.51       36.50     22.69 o
 -16   3   6        1.93       10.15     15.22 o
 -15   3   6       37.94       26.76     13.27 o
 -14   3   6        3.93       23.14     10.78 o
 -13   3   6        0.42        6.12      9.38 o
 -12   3   6      114.53       91.58     11.11 o
 -11   3   6        9.94       20.10      7.72 o
 -10   3   6        0.15       -1.21      6.83 o
  -9   3   6       83.38       67.81      7.09 o
  -8   3   6      152.32      138.54      8.05 o
  -7   3   6       25.34       18.63      5.94 o
  -6   3   6       15.92       19.18      5.62 o
  -5   3   6       62.41       76.89      6.03 o
  -4   3   6        0.45       -4.94      4.94 o
  -3   3   6      266.08      273.45      9.21 o
  -2   3   6       22.29       11.34      4.26 o
  -1   3   6      530.91      502.45      8.15 o
   0   3   6      218.64      247.29      8.72 o
   1   3   6      183.24      197.45      8.75 o
   2   3   6       48.18       65.23      7.05 o
   3   3   6        0.13       -1.78      5.54 o
   4   3   6        7.19        1.60      5.84 o
   5   3   6      124.23      132.63      7.55 o
   6   3   6        9.02       22.97      6.68 o
   7   3   6      345.07      315.81     11.64 o
   8   3   6       62.06       78.73      8.12 o
   9   3   6        6.62        0.81      6.91 o
  10   3   6      122.55      119.17     10.88 o
  11   3   6        6.79        7.28      8.49 o
  12   3   6       68.01       60.12     11.98 o
  13   3   6       11.73       18.65     10.63 o
  14   3   6        6.56       11.40     10.90 o
  15   3   6        0.13       14.51     13.38 o
 -16   4   6       79.84       92.33     18.99 o
 -15   4   6      225.85      207.98     20.34 o
 -14   4   6        0.18        6.77     20.57 o
 -13   4   6      482.85      480.38     20.79 o
 -12   4   6      450.09      469.68     17.42 o
 -11   4   6       16.41       18.46      8.09 o
 -10   4   6     1156.66     1148.27     18.95 o
  -9   4   6      644.42      654.80     13.43 o
  -8   4   6       45.81       53.25      7.02 o
  -7   4   6     1575.96     1564.33     21.23 o
  -6   4   6      815.00      794.04     16.14 o
  -5   4   6      169.86      170.53      7.70 o
  -4   4   6     1237.34     1220.43     21.89 o
  -3   4   6      676.42      724.93     13.87 o
  -2   4   6        2.62        8.06      5.10 o
  -1   4   6     1898.71     1916.18     17.58 o
   0   4   6     1014.57     1032.98     16.17 o
   1   4   6      156.10      169.65      7.74 o
   2   4   6      840.18      801.18     11.19 o
   3   4   6      898.02      825.89     13.03 o
   4   4   6      102.60       95.28      7.74 o
   5   4   6     1271.69     1190.11     21.44 o
   6   4   6      110.29      118.71      8.76 o
   7   4   6       72.55       56.04      7.58 o
   8   4   6      372.45      341.37     13.85 o
   9   4   6      181.07      202.42     12.38 o
  10   4   6       22.13       13.04      8.63 o
  11   4   6      125.28      139.01     12.18 o
  12   4   6      160.78      170.08     14.77 o
  13   4   6        9.09       15.96     13.81 o
  14   4   6       76.54       66.61     15.44 o
 -15   5   6        2.14       14.44     16.63 o
 -14   5   6        8.66       11.33     15.06 o
 -13   5   6        0.05        5.44     24.55 o
 -12   5   6       30.87       25.09     10.33 o
 -11   5   6       19.32       18.79      9.28 o
 -10   5   6       47.53       40.82     11.27 o
  -9   5   6       49.32       57.34      8.42 o
  -8   5   6       48.52       42.99      8.18 o
  -7   5   6       17.95       20.10      6.31 o
  -6   5   6        8.61       12.86      5.91 o
  -5   5   6       16.87       12.96      5.36 o
  -4   5   6      121.04      137.31      8.23 o
  -3   5   6      117.44      142.38      8.22 o
  -2   5   6        5.30       -3.71      5.63 o
  -1   5   6      562.61      541.58     12.17 o
   0   5   6       45.54       45.17      6.95 o
   1   5   6        0.23        1.26      5.48 o
   2   5   6      137.15      131.35      7.86 o
   3   5   6       13.75        7.25      6.26 o
   4   5   6       72.49       97.34      8.12 o
   5   5   6        1.01       -0.01      5.97 o
   6   5   6        5.18       17.97      6.62 o
   7   5   6        0.42        1.79      6.97 o
   8   5   6        7.12        5.51      9.38 o
   9   5   6        4.94       -9.00      9.62 o
  10   5   6        0.03       -9.22     10.17 o
  11   5   6       26.81       11.72     11.29 o
  12   5   6        0.75        0.82     11.38 o
  13   5   6        3.51       11.52     13.57 o
 -14   6   6        0.93       21.09     17.02 o
 -13   6   6      121.61      136.51     23.12 o
 -12   6   6      115.46      134.80     13.33 o
 -11   6   6        0.23       -0.06      9.72 o
 -10   6   6      282.52      282.57     15.50 o
  -9   6   6      322.86      335.67     16.10 o
  -8   6   6        6.54        9.44      8.24 o
  -7   6   6      356.17      387.27     14.38 o
  -6   6   6      299.14      322.08     13.26 o
  -5   6   6       57.74       51.34      8.50 o
  -4   6   6       92.07      111.66      9.29 o
  -3   6   6       58.60       70.13      7.42 o
  -2   6   6        1.35        0.57      5.80 o
  -1   6   6      289.77      324.41     12.41 o
   0   6   6      136.58      174.92     10.63 o
   1   6   6       94.48      116.62      9.55 o
   2   6   6      494.51      535.91     18.77 o
   3   6   6      378.26      373.29     14.95 o
   4   6   6       81.92      106.68     10.85 o
   5   6   6      682.03      691.52     18.69 o
   6   6   6      182.66      180.25     12.50 o
   7   6   6       46.43       51.43     11.73 o
   8   6   6      183.76      184.19     15.20 o
   9   6   6       81.45       85.71     13.12 o
  10   6   6        8.19       12.60     10.09 o
  11   6   6      139.76      144.94     16.76 o
  12   6   6       26.94       22.95     11.70 o
 -12   7   6        0.46        4.14     17.94 o
 -11   7   6        1.90       -9.95     10.95 o
 -10   7   6        6.51       -2.06     10.57 o
  -9   7   6        1.88        4.29     10.21 o
  -8   7   6        3.11       -1.58      8.67 o
  -7   7   6        5.86       -1.86      8.61 o
  -6   7   6       13.93        5.32      8.75 o
  -5   7   6        2.02       -2.71      8.48 o
  -4   7   6       43.94       44.89      9.07 o
  -3   7   6       16.80       14.48      9.24 o
  -2   7   6        3.49       -3.47      8.41 o
  -1   7   6        0.57       -1.48      9.42 o
   0   7   6      131.98      108.91     14.15 o
   1   7   6        0.44       -7.47      8.83 o
   2   7   6        2.79       -5.06      8.22 o
   3   7   6        8.20       -1.63      8.73 o
   4   7   6       41.88       43.50     10.29 o
   5   7   6       27.77       22.60      9.83 o
   6   7   6        0.31       -8.83      9.87 o
   7   7   6        3.25        2.82     10.67 o
   8   7   6        6.54       16.78     11.74 o
   9   7   6        0.29      -10.17     11.52 o
  10   7   6       11.03       -9.87     11.90 o
  -9   8   6       75.59       65.88     15.19 o
  -8   8   6        4.51        8.86     13.12 o
  -7   8   6      199.70      203.72     15.76 o
  -6   8   6      104.41      112.33     13.53 o
  -5   8   6       36.48       20.78     11.71 o
  -4   8   6      191.52      179.12     15.56 o
  -3   8   6      177.87      185.44     16.24 o
  -2   8   6       20.43       21.88     11.56 o
  -1   8   6      282.98      297.51     17.52 o
   0   8   6      105.63      128.77     14.20 o
   1   8   6        9.23       -2.77     11.91 o
   2   8   6      237.35      245.74     21.17 o
   3   8   6       29.52       38.94     12.31 o
   4   8   6        4.59        8.08     11.29 o
   5   8   6      137.68      176.38     16.30 o
   6   8   6       35.47       29.57     12.72 o
   7   8   6       37.09       19.98     12.66 o
  -2   9   6        1.08      -11.72     12.38 o
  -1   9   6        7.82        2.68     12.34 o
   0   9   6        0.03        1.67     12.68 o
 -18   1   7        3.53       51.33     21.38 o
 -17   1   7      151.70      169.65     22.43 o
 -16   1   7      235.32      233.67     18.53 o
 -15   1   7        1.21        4.76     11.32 o
 -14   1   7      530.86      560.93     21.34 o
 -13   1   7      422.49      397.19     17.37 o
 -12   1   7       20.49       32.00      9.85 o
 -11   1   7     1625.98     1482.09     24.09 o
 -10   1   7      136.04      131.87     11.29 o
  -9   1   7        3.20        2.05      9.24 o
  -8   1   7      512.46      487.20     15.70 o
  -7   1   7     1080.58     1074.16     18.97 o
  -6   1   7      229.57      254.25     12.39 o
  -5   1   7     1196.64     1167.11     20.39 o
  -4   1   7      515.41      551.73     11.83 o
  -3   1   7      102.49       99.05      4.98 o
  -2   1   7     2710.93     2788.05     32.15 o
  -1   1   7     1022.00     1026.93     16.52 o
   0   1   7      690.46      657.40     11.70 o
   1   1   7     2262.47     2323.61     40.34 o
   2   1   7      765.51      785.18     16.84 o
   3   1   7      421.07      395.98     11.12 o
   4   1   7      514.20      518.83     12.24 o
   5   1   7      880.72      872.50     17.61 o
   6   1   7       60.29       68.45      6.39 o
   7   1   7      382.91      370.61     10.62 o
   8   1   7      262.19      269.01      9.74 o
   9   1   7       26.20       27.47      7.53 o
  10   1   7      215.00      225.07     13.47 o
  11   1   7      138.90      173.01     17.23 o
  12   1   7       68.13       56.05     11.44 o
  13   1   7      233.93      259.97     18.16 o
  14   1   7        1.35        7.71     13.18 o
  15   1   7        0.44        0.98     12.93 o
 -17   2   7        1.26       29.24     14.23 o
 -16   2   7        5.17       17.72     13.28 o
 -15   2   7       50.02       45.56     11.83 o
 -14   2   7       50.18       52.52     12.18 o
 -13   2   7        2.66       -1.05      9.58 o
 -12   2   7       38.34       31.17     10.14 o
 -11   2   7        3.62       -6.65      8.49 o
 -10   2   7       23.46       18.28      8.69 o
  -9   2   7      131.81      113.07     10.83 o
  -8   2   7      208.95      208.13     10.02 o
  -7   2   7        0.14       -4.28      6.13 o
  -6   2   7       46.57       44.17      6.67 o
  -5   2   7       80.43       83.52      6.70 o
  -4   2   7        3.09       10.71      4.94 o
  -3   2   7        0.96       -0.56      4.11 o
  -2   2   7      148.79      165.81      6.33 o
  -1   2   7      292.31      281.51      9.54 o
   0   2   7       37.69       35.60      6.03 o
   1   2   7      100.22      124.48      8.59 o
   2   2   7        0.80        3.93      6.14 o
   3   2   7        0.31       -4.90      6.09 o
   4   2   7       10.27       17.73      6.92 o
   5   2   7      115.41      121.69      9.40 o
   6   2   7       12.92       21.77      6.77 o
   7   2   7        6.70        7.96      6.43 o
   8   2   7       10.58        5.06      6.21 o
   9   2   7       21.87       16.26      8.02 o
  10   2   7        9.44       16.70      8.44 o
  11   2   7        1.12        2.41      9.04 o
  12   2   7       39.28       23.33     10.59 o
  13   2   7       39.27       49.70     12.98 o
  14   2   7        2.84        7.78     11.08 o
  15   2   7        0.49        6.99     13.78 o
 -17   3   7      187.06      199.29     21.81 o
 -16   3   7       79.31       73.35     17.63 o
 -15   3   7        9.82       23.68     13.39 o
 -14   3   7      176.78      196.24     14.44 o
 -13   3   7      281.33      294.59     14.65 o
 -12   3   7       80.89      105.87     11.99 o
 -11   3   7      279.26      306.37     15.14 o
 -10   3   7      589.68      599.42     17.58 o
  -9   3   7      180.92      184.59     10.06 o
  -8   3   7      400.85      400.65     12.82 o
  -7   3   7     1419.86     1334.21     18.62 o
  -6   3   7      320.45      321.78     10.19 o
  -5   3   7     1578.52     1508.37     17.73 o
  -4   3   7      741.35      713.32     13.15 o
  -3   3   7      147.39      176.00      7.50 o
  -2   3   7     1746.51     1730.06     19.99 o
  -1   3   7      366.01      397.37     11.46 o
   0   3   7        9.46        3.75      4.48 o
   1   3   7     1897.76     1838.47     24.34 o
   2   3   7       11.49        8.41      6.16 o
   3   3   7        6.54        1.77      6.15 o
   4   3   7      897.17      861.31     17.88 o
   5   3   7      278.20      312.72     11.94 o
   6   3   7      113.48      124.80      8.86 o
   7   3   7      750.73      778.64     16.08 o
   8   3   7      109.98      125.36     10.49 o
   9   3   7       29.42       30.17      8.82 o
  10   3   7      451.45      427.01     20.75 o
  11   3   7      127.60      115.46     11.67 o
  12   3   7       23.14       34.01     10.57 o
  13   3   7       86.82       92.58     13.02 o
  14   3   7       42.31       32.48     12.10 o
 -16   4   7        0.51       31.26     17.02 o
 -15   4   7        0.27       17.03     16.16 o
 -14   4   7        0.02        4.02     14.56 o
 -13   4   7       12.41        7.13     11.45 o
 -12   4   7       16.01       18.85     10.51 o
 -11   4   7        2.20       -3.87      8.94 o
 -10   4   7       88.13       70.48     10.36 o
  -9   4   7        7.50        5.42      7.44 o
  -8   4   7        1.09       -1.01      6.75 o
  -7   4   7       18.65       22.60      6.18 o
  -6   4   7      325.44      332.95     10.73 o
  -5   4   7        1.91       -5.27      5.27 o
  -4   4   7      503.02      398.91     40.20 o
  -3   4   7      305.26      325.43     11.92 o
  -2   4   7       33.46       36.74      5.98 o
  -1   4   7      194.22      201.65     10.03 o
   0   4   7        0.05        1.43      7.00 o
   1   4   7        3.99        2.41      7.18 o
   2   4   7       15.53       12.04      5.71 o
   3   4   7       27.27       35.80      7.32 o
   4   4   7       20.66        9.64      6.63 o
   5   4   7        0.70        2.17      6.17 o
   6   4   7        7.96        7.17      6.48 o
   7   4   7       42.19       51.65      8.53 o
   8   4   7        6.69       -2.89      8.00 o
   9   4   7        8.33       15.88      8.58 o
  10   4   7       44.46       32.04      9.60 o
  11   4   7        8.25        9.42      9.11 o
  12   4   7        1.18       -4.01     10.83 o
  13   4   7        1.57       -1.23     13.01 o
 -15   5   7        0.82       22.83     17.27 o
 -14   5   7       77.79       84.34     17.84 o
 -13   5   7      127.50      166.38     25.21 o
 -12   5   7       17.38       26.28     11.77 o
 -11   5   7      475.49      472.59     20.53 o
 -10   5   7      132.03      144.08     14.37 o
  -9   5   7        6.32        4.87      8.90 o
  -8   5   7     1201.86     1150.48     23.63 o
  -7   5   7      108.86       97.76     18.92 o
  -6   5   7       36.16       61.21      7.25 o
  -5   5   7      596.37      666.72     12.58 o
  -4   5   7      123.32      139.86      8.23 o
  -3   5   7      137.12      163.43      8.35 o
  -2   5   7       19.92       38.45      7.32 o
  -1   5   7      513.59      500.11     13.62 o
   0   5   7       63.86       85.59      8.68 o
   1   5   7      711.26      743.35     16.85 o
   2   5   7      265.47      261.48     11.44 o
   3   5   7       98.16      119.04      8.85 o
   4   5   7      968.75      918.09     16.17 o
   5   5   7      394.40      401.40     12.95 o
   6   5   7      444.14      421.27     13.67 o
   7   5   7      313.55      310.92     14.53 o
   8   5   7       63.95       67.52     12.26 o
   9   5   7       62.67       66.49     12.27 o
  10   5   7      104.89      130.11     21.36 o
  11   5   7       26.35       19.09     12.65 o
  12   5   7        3.41        8.63     14.60 o
 -13   6   7        0.58        4.43     16.75 o
 -12   6   7        2.57       14.88     12.87 o
 -11   6   7        0.98       -4.63     12.44 o
 -10   6   7        0.13        4.63      8.45 o
  -9   6   7        0.09       -6.40      9.34 o
  -8   6   7        3.20       -0.16      9.39 o
  -7   6   7       45.44       37.83      9.78 o
  -6   6   7       24.51       36.05      8.42 o
  -5   6   7        3.09        5.44      8.52 o
  -4   6   7       20.61       11.01      8.48 o
  -3   6   7        0.07       -4.27      7.01 o
  -2   6   7       14.70       13.94      7.41 o
  -1   6   7       25.08       26.96      7.65 o
   0   6   7      123.53      147.40     10.64 o
   1   6   7        0.01       -1.70      7.24 o
   2   6   7        6.28        7.07      6.91 o
   3   6   7        0.01       -7.75      7.75 o
   4   6   7       14.16       24.82      9.11 o
   5   6   7       72.51       80.40     10.82 o
   6   6   7        5.53       -0.33      8.86 o
   7   6   7        9.90       -0.21     10.25 o
   8   6   7        8.19       15.41     10.81 o
   9   6   7        7.61        3.73     10.05 o
  10   6   7        0.17        6.67     10.24 o
  11   6   7       10.67       10.46     10.83 o
 -11   7   7      150.07      156.36     20.22 o
 -10   7   7       58.49       69.04     17.14 o
  -9   7   7       14.27       24.37     13.05 o
  -8   7   7      191.96      206.78     16.78 o
  -7   7   7      175.37      183.79     15.67 o
  -6   7   7       46.69       38.53     10.48 o
  -5   7   7      527.82      524.05     18.64 o
  -4   7   7       96.77      117.10     12.45 o
  -3   7   7       32.97       26.35      9.93 o
  -2   7   7      495.20      498.42     17.94 o
  -1   7   7      178.83      226.11     15.73 o
   0   7   7       71.18       89.52     12.59 o
   1   7   7      298.87      326.31     17.05 o
   2   7   7      144.69      149.87     13.79 o
   3   7   7       65.42       66.70     10.71 o
   4   7   7      149.89      160.18     12.79 o
   5   7   7       91.19      105.76     11.93 o
   6   7   7       26.95       22.44     11.48 o
   7   7   7      191.24      178.43     20.34 o
   8   7   7        7.43       -0.35     12.02 o
  -7   8   7        0.73       -0.87     12.69 o
  -6   8   7        5.47       -5.18     13.64 o
  -5   8   7        2.91      -10.16     11.66 o
  -4   8   7       11.93        6.76     12.03 o
  -3   8   7        1.77       -8.34     11.25 o
  -2   8   7        6.23       -7.56     11.27 o
  -1   8   7        8.72        6.91     11.55 o
   0   8   7        0.02        3.70     11.43 o
   1   8   7        3.40        8.32     13.10 o
   2   8   7        0.03       -7.97     13.36 o
   3   8   7        0.01       15.59     13.33 o
   4   8   7       39.95       37.14     12.53 o
   5   8   7        1.53       -6.09     12.69 o
 -17   0   8       84.44       76.66     28.92 o
 -16   0   8       31.20       61.72     18.68 o
 -15   0   8      265.12      255.69     22.87 o
 -14   0   8      547.66      531.64     28.32 o
 -13   0   8       94.37       95.47     17.44 o
 -12   0   8      830.07      758.66     29.61 o
 -11   0   8      599.77      529.18     35.32 o
 -10   0   8      186.91      212.98     18.41 o
  -9   0   8     1594.93     1413.97     33.31 o
  -8   0   8       54.28       83.96     14.58 o
  -7   0   8       27.34        1.86     11.95 o
  -6   0   8     1122.95     1060.52     30.15 o
  -5   0   8      119.51      143.06     14.04 o
  -4   0   8      451.95      409.09     20.17 o
  -3   0   8      161.58      144.69      8.98 o
  -2   0   8     1098.95     1254.64     21.64 o
  -1   0   8      357.50      363.99     13.09 o
   0   0   8     1698.34     1753.72     33.77 o
   1   0   8      205.61      192.31     10.55 o
   2   0   8      168.45      168.85     10.33 o
   3   0   8     1336.20     1266.39     28.56 o
   4   0   8       26.08        8.97      6.82 o
   5   0   8       28.75       20.25      7.23 o
   6   0   8      259.74      215.40     11.97 o
   7   0   8      155.97      155.69     11.38 o
   8   0   8       73.08       52.26      9.00 o
   9   0   8       52.70       61.07     16.47 o
  10   0   8       41.53       57.03     17.00 o
  11   0   8       22.53        3.76     15.68 o
  12   0   8      162.81      178.09     23.31 o
  13   0   8       12.05       10.86     16.86 o
  14   0   8       69.48       82.78     21.88 o
 -17   1   8        0.05       25.80     18.68 o
 -16   1   8        0.22        4.39     14.23 o
 -15   1   8        6.26       10.96     11.01 o
 -14   1   8        0.09       -0.42     10.84 o
 -13   1   8       43.06       54.96     11.58 o
 -12   1   8        3.40       -0.87      9.57 o
 -11   1   8       38.67       33.63      9.78 o
 -10   1   8       77.69       93.29     10.79 o
  -9   1   8       39.41       25.51      8.68 o
  -8   1   8       27.07       34.21      8.94 o
  -7   1   8       76.66       73.66     10.09 o
  -6   1   8       83.76       93.52      9.61 o
  -5   1   8       23.76        9.89      7.34 o
  -4   1   8       69.11       91.69      6.95 o
  -3   1   8      176.11      137.59      6.30 o
  -2   1   8       19.41       27.47      4.25 o
  -1   1   8      372.93      379.18     10.67 o
   0   1   8       60.81       69.48      6.77 o
   1   1   8       67.38       66.31      7.61 o
   2   1   8       62.97       85.55      8.45 o
   3   1   8      121.06      139.99      8.47 o
   4   1   8        3.37       -3.38      6.11 o
   5   1   8       98.29       87.59      7.82 o
   6   1   8        4.23       -1.56      5.80 o
   7   1   8       12.83       -0.68      5.78 o
   8   1   8       63.98       58.49      7.46 o
   9   1   8       31.63       55.95      8.73 o
  10   1   8        4.37       -6.07      8.25 o
  11   1   8        2.85        2.83     10.90 o
  12   1   8        3.07        3.98     11.30 o
  13   1   8        2.46       -7.95     11.76 o
  14   1   8        0.00       -0.43     12.53 o
 -17   2   8       69.90       73.86     16.32 o
 -16   2   8       29.94       55.72     15.91 o
 -15   2   8      155.32      168.77     14.97 o
 -14   2   8       49.14       43.04     11.86 o
 -13   2   8       18.99       29.93     11.68 o
 -12   2   8      252.81      284.29     15.21 o
 -11   2   8      200.78      198.38     13.52 o
 -10   2   8       95.38       96.69     10.92 o
  -9   2   8      228.28      223.48     12.55 o
  -8   2   8      239.80      252.61     12.64 o
  -7   2   8        4.75        3.43      7.81 o
  -6   2   8      750.65      720.45     14.26 o
  -5   2   8      438.76      384.60     11.23 o
  -4   2   8      294.33      290.31      9.02 o
  -3   2   8      930.17      845.37     12.16 o
  -2   2   8      220.92      211.54      7.80 o
  -1   2   8      305.19      316.00     10.70 o
   0   2   8     1045.02      996.55     19.30 o
   1   2   8      163.39      151.74     18.45 o
   2   2   8      490.86      520.42     14.69 o
   3   2   8      451.99      493.59     13.50 o
   4   2   8      104.58      116.93      8.46 o
   5   2   8       35.93       60.87      7.45 o
   6   2   8      628.33      702.24     17.05 o
   7   2   8      147.53      141.50     10.49 o
   8   2   8       67.25       87.31     11.14 o
   9   2   8      393.05      389.74     12.97 o
  10   2   8      116.66      138.24     16.64 o
  11   2   8       64.56       86.13     15.01 o
  12   2   8      212.53      214.80     17.71 o
  13   2   8       27.75       12.29     14.94 o
  14   2   8       63.51       64.36     15.08 o
 -16   3   8        3.75       21.80     16.51 o
 -15   3   8        3.41       21.29     13.93 o
 -14   3   8        2.61        9.97     11.20 o
 -13   3   8       22.40       33.52     12.65 o
 -12   3   8        7.52       12.25     10.39 o
 -11   3   8        2.86        2.46      9.25 o
 -10   3   8        6.87        9.94      9.43 o
  -9   3   8      104.32      115.21     10.68 o
  -8   3   8        7.14       11.51      8.03 o
  -7   3   8        4.18        9.69      6.43 o
  -6   3   8        0.01        0.99      6.26 o
  -5   3   8       40.30       46.58      5.91 o
  -4   3   8        6.25       -2.91      5.46 o
  -3   3   8        0.01       -3.89      5.22 o
  -2   3   8        7.03        4.78      6.52 o
  -1   3   8       19.03       14.87      6.56 o
   0   3   8       87.51       74.38      7.16 o
   1   3   8       21.23       -0.22      6.91 o
   2   3   8       41.06       44.44      7.96 o
   3   3   8       50.81       40.18      7.13 o
   4   3   8        0.25       -4.12      5.99 o
   5   3   8       26.94       26.67      7.05 o
   6   3   8        4.74       -1.79      6.60 o
   7   3   8        2.42        7.27      7.24 o
   8   3   8        5.35       -3.24      7.98 o
   9   3   8        1.96        2.73      8.34 o
  10   3   8        8.66       10.88      9.02 o
  11   3   8        4.52        7.41      9.61 o
  12   3   8        0.11        2.41     10.14 o
  13   3   8       12.41       13.75     10.79 o
 -15   4   8       84.90       81.27     18.03 o
 -14   4   8       47.27       50.16     14.04 o
 -13   4   8       22.79       32.22     12.04 o
 -12   4   8      449.41      445.43     21.88 o
 -11   4   8      161.61      181.98     12.64 o
 -10   4   8      130.63      163.33     12.66 o
  -9   4   8      859.89      858.25     20.19 o
  -8   4   8      374.76      350.77     14.75 o
  -7   4   8      203.86      224.28     10.97 o
  -6   4   8      976.64     1003.74     21.55 o
  -5   4   8      323.07      322.92     10.41 o
  -4   4   8      214.65      253.85     10.95 o
  -3   4   8      413.70      357.45     48.67 o
  -2   4   8      121.92      128.28      8.73 o
  -1   4   8       31.98       44.65      7.11 o
   0   4   8      339.89      367.86     12.38 o
   1   4   8      396.63      401.26     13.95 o
   2   4   8      173.29      164.10      8.88 o
   3   4   8      625.68      616.10     15.24 o
   4   4   8      149.78      170.49     10.39 o
   5   4   8       69.20       71.47      8.88 o
   6   4   8      891.13      851.42     17.74 o
   7   4   8       22.08       23.88      8.94 o
   8   4   8      169.14      167.67     12.59 o
   9   4   8       92.21       98.50     11.43 o
  10   4   8       30.72       42.44     10.26 o
  11   4   8       25.01       21.81     11.35 o
  12   4   8       32.59       31.56     13.15 o
 -14   5   8        1.49       18.99     16.25 o
 -13   5   8        1.19       12.55     13.15 o
 -12   5   8        3.98       22.80     12.28 o
 -11   5   8        7.82       10.81     12.59 o
 -10   5   8        0.74       10.13     11.16 o
  -9   5   8       15.62        5.59     11.71 o
  -8   5   8        8.82       14.68      7.70 o
  -7   5   8        2.92        1.86      7.89 o
  -6   5   8       26.06       26.12      8.48 o
  -5   5   8        0.79       -3.27      5.51 o
  -4   5   8        1.06       -1.93      6.53 o
  -3   5   8      141.88      138.97      9.23 o
  -2   5   8       72.42       62.40      8.47 o
  -1   5   8       34.33       41.13      7.34 o
   0   5   8       25.54       21.58      6.98 o
   1   5   8       19.07        2.57      6.78 o
   2   5   8       13.75       12.17      7.49 o
   3   5   8       38.94       55.04      7.99 o
   4   5   8        3.79       -4.92      6.17 o
   5   5   8        0.28        0.12      6.53 o
   6   5   8        5.38        9.24      7.43 o
   7   5   8        5.20       13.48      9.15 o
   8   5   8       35.23       19.91     10.63 o
   9   5   8        4.00       -3.71     10.22 o
  10   5   8        7.46       19.68     11.66 o
  11   5   8        3.90        0.35     11.29 o
 -12   6   8       79.93       88.56     17.80 o
 -11   6   8       37.96       47.70     15.99 o
 -10   6   8       15.13       32.69     14.72 o
  -9   6   8      125.43      152.75     18.44 o
  -8   6   8       80.17       31.99     25.42 o
  -7   6   8       37.71       57.34     12.26 o
  -6   6   8      488.12      511.31     20.17 o
  -5   6   8      137.34      138.89     16.12 o
  -4   6   8       90.43      131.57     11.66 o
  -3   6   8      683.04      697.66     23.07 o
  -2   6   8      112.39      107.91      9.85 o
  -1   6   8       28.09       57.28      8.70 o
   0   6   8      543.31      551.83     16.77 o
   1   6   8      217.78      213.88     12.71 o
   2   6   8      124.50      152.37     11.41 o
   3   6   8      304.18      294.86     14.98 o
   4   6   8      112.71      126.65     13.79 o
   5   6   8       70.71       81.33     14.42 o
   6   6   8      299.13      290.58     17.07 o
   7   6   8       35.66       35.01     11.88 o
   8   6   8       95.91      119.78     14.82 o
   9   6   8      124.62      151.95     14.09 o
  -9   7   8        4.01        5.19     15.02 o
  -8   7   8        0.16       -3.04     14.62 o
  -7   7   8        0.33       -9.05     11.41 o
  -6   7   8       20.28        7.78     11.59 o
  -5   7   8       58.01       56.75     12.62 o
  -4   7   8        9.30       -0.10      9.47 o
  -3   7   8      122.08      104.95     11.67 o
  -2   7   8       74.35       90.18     11.31 o
  -1   7   8       21.90       18.19     10.71 o
   0   7   8       26.05       22.84     10.78 o
   1   7   8       10.05        8.72      9.67 o
   2   7   8        0.13        1.19      9.66 o
   3   7   8        1.96        4.67     10.02 o
   4   7   8        9.87        3.07      9.70 o
   5   7   8        6.99      -10.92     10.92 o
   6   7   8        1.08      -10.77     10.77 o
   7   7   8        7.69        2.38     11.97 o
  -5   8   8       78.40       69.01     16.66 o
  -4   8   8       74.41       57.39     15.87 o
  -3   8   8      280.47      286.37     18.75 o
  -2   8   8       61.26       71.68     16.16 o
  -1   8   8       39.46       45.40     13.02 o
   0   8   8      265.94      303.48     19.36 o
   1   8   8       37.50       63.08     13.94 o
   2   8   8       35.29       40.83     14.79 o
 -16   1   9      166.73      186.64     16.60 o
 -15   1   9       26.73       40.20     12.64 o
 -14   1   9       43.25       49.76     12.14 o
 -13   1   9      303.60      308.25     17.11 o
 -12   1   9      115.78      123.77     13.15 o
 -11   1   9      177.88      182.68     13.63 o
 -10   1   9      543.18      493.51     17.86 o
  -9   1   9      135.84      124.51     11.40 o
  -8   1   9      581.54      540.66     16.97 o
  -7   1   9      183.16      174.73     11.42 o
  -6   1   9      206.55      208.18     11.85 o
  -5   1   9      163.50      143.00      9.71 o
  -4   1   9      906.57      876.56     15.19 o
  -3   1   9       57.27       76.08      5.98 o
  -2   1   9      102.87       95.31      7.50 o
  -1   1   9      628.18      626.77     13.41 o
   0   1   9      373.85      333.13     11.57 o
   1   1   9      516.46      537.68     14.23 o
   2   1   9      663.04      596.40     13.51 o
   3   1   9       22.91       17.95      7.23 o
   4   1   9      336.91      339.25     13.51 o
   5   1   9      483.21      449.07     12.81 o
   6   1   9        1.92       -1.03      7.17 o
   7   1   9       98.90       99.36     10.17 o
   8   1   9      422.65      415.81     17.34 o
   9   1   9        2.41       -0.18      9.26 o
  10   1   9       66.69       67.84     13.31 o
  11   1   9      195.02      204.70     17.16 o
  12   1   9       17.09        5.98     12.34 o
  13   1   9       66.74       70.24     14.92 o
 -16   2   9        5.33       20.01     15.43 o
 -15   2   9        4.32        3.16     13.91 o
 -14   2   9        1.09       22.10     11.60 o
 -13   2   9       34.18       35.86     11.38 o
 -12   2   9        1.64       11.77     10.81 o
 -11   2   9       24.58       21.84     10.35 o
 -10   2   9        6.02       -2.34      9.29 o
  -9   2   9       60.91       60.75     10.51 o
  -8   2   9       78.07       77.04     10.00 o
  -7   2   9      138.16      136.82     10.49 o
  -6   2   9        0.08       -6.79      6.79 o
  -5   2   9        0.14       -5.65      6.15 o
  -4   2   9      171.37      180.11     10.57 o
  -3   2   9        0.36        2.13      5.47 o
  -2   2   9       20.12       16.73      5.11 o
  -1   2   9        5.43        3.82      6.03 o
   0   2   9       13.88       13.53      5.81 o
   1   2   9      105.67      111.27      7.69 o
   2   2   9       70.92       68.51      7.44 o
   3   2   9       31.06       30.90      7.69 o
   4   2   9        1.97        3.41      6.31 o
   5   2   9      115.59      126.02      9.24 o
   6   2   9       15.25        5.04      6.84 o
   7   2   9       75.25       82.69      8.89 o
   8   2   9       13.24        3.81      7.87 o
   9   2   9        1.78       -0.57      9.51 o
  10   2   9        5.73        5.87     10.74 o
  11   2   9        0.04       -5.51     14.16 o
  12   2   9        9.28       -1.95     11.91 o
  13   2   9        3.27       -6.39     12.76 o
 -15   3   9        3.25       11.56     12.47 o
 -14   3   9       78.80      121.63     14.59 o
 -13   3   9      155.87      168.36     14.50 o
 -12   3   9       89.42       82.92     12.80 o
 -11   3   9       98.95      125.92     13.22 o
 -10   3   9      538.27      536.10     18.41 o
  -9   3   9      130.08      130.79     11.62 o
  -8   3   9       41.68       37.55      9.38 o
  -7   3   9      858.16      818.05     28.30 o
  -6   3   9      110.88      107.07     11.37 o
  -5   3   9       23.61       27.08      7.08 o
  -4   3   9     1251.04     1126.86     19.77 o
  -3   3   9        1.09       -2.25      5.83 o
  -2   3   9      148.75      140.18      8.63 o
  -1   3   9      626.71      619.88     15.48 o
   0   3   9       41.72       46.45      6.75 o
   1   3   9      261.03      201.08     20.32 o
   2   3   9      566.60      584.22     16.18 o
   3   3   9      141.42      163.29     11.03 o
   4   3   9      319.62      367.77     12.85 o
   5   3   9      209.11      234.16     11.38 o
   6   3   9      253.63      234.76     11.55 o
   7   3   9      216.71      236.29     13.15 o
   8   3   9      235.62      248.66     14.01 o
   9   3   9       12.61       11.48      8.89 o
  10   3   9       72.50       70.91     10.79 o
  11   3   9       67.97       46.24     14.03 o
  12   3   9        6.70       19.16     12.93 o
 -14   4   9        0.07        8.90     12.96 o
 -13   4   9        3.14       16.69     12.97 o
 -12   4   9        1.73        2.81     12.85 o
 -11   4   9        1.72       11.15     11.73 o
 -10   4   9       43.41       50.32     12.71 o
  -9   4   9        0.16       -1.08     10.91 o
  -8   4   9        0.41       -7.96      9.60 o
  -7   4   9       85.09      110.62     12.46 o
  -6   4   9       24.93       22.46      9.95 o
  -5   4   9       20.41       15.26      8.43 o
  -4   4   9        0.77        1.19      7.78 o
  -3   4   9       17.67       20.13      7.02 o
  -2   4   9       53.40       46.18      6.42 o
  -1   4   9       59.23       39.60      7.59 o
   0   4   9      195.12      205.33     10.55 o
   1   4   9      103.38      116.67      9.21 o
   2   4   9       18.15       16.05      6.62 o
   3   4   9       37.39       25.09      8.71 o
   4   4   9       40.02       28.09      8.13 o
   5   4   9       31.76       20.15      8.06 o
   6   4   9        1.41       -3.48      8.09 o
   7   4   9        1.14       -8.36      8.36 o
   8   4   9        0.54        1.22      8.61 o
   9   4   9        4.67        3.30      9.14 o
  10   4   9        0.65        0.23     10.36 o
  11   4   9        0.06        1.65     13.74 o
 -13   5   9       48.07       47.06     16.47 o
 -12   5   9       83.00       87.90     16.85 o
 -11   5   9       42.97       51.30     15.37 o
 -10   5   9      230.63      220.21     19.19 o
  -9   5   9       26.43       23.14     12.98 o
  -8   5   9       77.60       71.99     14.73 o
  -7   5   9      361.51      341.65     16.50 o
  -6   5   9      171.23      165.41     13.99 o
  -5   5   9      291.38      319.36     13.77 o
  -4   5   9      306.94      324.44     17.40 o
  -3   5   9      269.98      241.60     11.98 o
  -2   5   9      258.22      283.81     12.80 o
  -1   5   9      273.77      287.86     12.69 o
   0   5   9      127.19      113.40      9.86 o
   1   5   9       28.23       45.51      7.78 o
   2   5   9      664.10      642.67     17.90 o
   3   5   9       18.82       42.19      8.74 o
   4   5   9       87.05      102.42      9.30 o
   5   5   9      295.83      309.54     15.15 o
   6   5   9       46.67       54.53      9.54 o
   7   5   9      141.17      131.96     13.88 o
   8   5   9      195.04      224.91     16.51 o
   9   5   9        0.99        1.81     10.95 o
  10   5   9       23.54       30.17     12.39 o
 -11   6   9        2.15        1.64     14.73 o
 -10   6   9       11.77       16.68     18.40 o
  -9   6   9        0.22      -12.58     13.95 o
  -8   6   9        2.75       -5.21     12.68 o
  -7   6   9       10.11       14.47     12.55 o
  -6   6   9       30.85       41.94     13.87 o
  -5   6   9       21.49       28.02     11.03 o
  -4   6   9       82.61       76.38     12.28 o
  -3   6   9       25.00       31.17      9.72 o
  -2   6   9        5.56        4.70      8.21 o
  -1   6   9      102.00       99.97     10.25 o
   0   6   9        0.61        8.87      7.91 o
   1   6   9        1.34        7.70      7.74 o
   2   6   9       12.12       10.64      8.17 o
   3   6   9       10.22       20.54      9.98 o
   4   6   9        1.72        2.29      8.61 o
   5   6   9        0.01       10.23      9.19 o
   6   6   9        2.13        3.87     10.88 o
   7   6   9        1.89        2.87     11.13 o
   8   6   9       24.63       15.56     12.23 o
  -7   7   9      126.36      124.34     18.12 o
  -6   7   9      124.78      120.07     29.79 o
  -5   7   9       90.60      109.98     15.03 o
  -4   7   9      542.92      513.57     22.20 o
  -3   7   9       64.65       82.43     13.98 o
  -2   7   9      137.23      174.05     15.57 o
  -1   7   9      339.95      337.19     18.88 o
   0   7   9       53.22       45.41     12.51 o
   1   7   9       60.01       80.11     11.84 o
   2   7   9      106.68      134.16     14.32 o
   3   7   9       20.80       24.00     11.41 o
   4   7   9        9.09        0.67     10.81 o
 -15   0  10       29.85       45.05     18.69 o
 -14   0  10      203.08      240.09     23.79 o
 -13   0  10       22.96       49.99     17.63 o
 -12   0  10       82.39       80.79     17.67 o
 -11   0  10      711.42      652.12     29.95 o
 -10   0  10        8.78       22.21     14.56 o
  -9   0  10      411.15      356.08     23.88 o
  -8   0  10     1122.73     1004.47     31.32 o
  -7   0  10        1.43        7.07     12.24 o
  -6   0  10      719.39      742.81     25.95 o
  -5   0  10      233.13      300.69     19.98 o
  -4   0  10      701.32      730.09     31.60 o
  -3   0  10      730.99      722.59     23.58 o
  -2   0  10      190.57      217.61     13.67 o
  -1   0  10      248.52      287.82     15.82 o
   0   0  10       14.80       10.29      8.93 o
   1   0  10      987.01      938.52     34.64 o
   2   0  10        7.72        5.28      9.13 o
   3   0  10      394.61      319.15     22.32 o
   4   0  10      497.56      435.34     22.23 o
   5   0  10        2.95       -3.46     10.42 o
   6   0  10      613.13      507.41     26.05 o
   7   0  10      217.25      214.42     18.47 o
   8   0  10        0.66        3.49     12.09 o
   9   0  10      191.54      171.51     22.52 o
  10   0  10      163.04      168.30     23.34 o
  11   0  10        0.05        1.93     16.71 o
  12   0  10       17.51       21.17     17.97 o
 -15   1  10        0.61       13.49     12.37 o
 -14   1  10       28.25       38.22     12.73 o
 -13   1  10        0.15        2.10     10.78 o
 -12   1  10       21.07       25.80     10.87 o
 -11   1  10       10.09       17.53     10.87 o
 -10   1  10       15.67       25.84     10.39 o
  -9   1  10        0.59       -5.87      8.98 o
  -8   1  10        7.50        6.65      8.87 o
  -7   1  10      121.77      117.36     11.24 o
  -6   1  10      134.50      136.97     11.09 o
  -5   1  10       18.89       21.71      8.89 o
  -4   1  10        2.83       -6.61      7.92 o
  -3   1  10        4.23       -0.38      7.52 o
  -2   1  10        0.55        3.00      6.56 o
  -1   1  10      114.62      113.35      7.96 o
   0   1  10      182.97      209.00      9.73 o
   1   1  10        4.97       -1.63      6.44 o
   2   1  10        0.05        1.17      6.00 o
   3   1  10        3.67        3.44      7.34 o
   4   1  10        0.54        3.23      7.71 o
   5   1  10        1.74       -5.39      7.56 o
   6   1  10       18.06       19.38      8.74 o
   7   1  10       37.99       56.58     10.17 o
   8   1  10       10.32        2.90      9.72 o
   9   1  10        5.62        3.60     10.48 o
  10   1  10        6.66       10.14     11.66 o
  11   1  10        1.17        0.78     11.78 o
  12   1  10        0.15        0.24     12.34 o
 -15   2  10       79.57      109.93     19.75 o
 -14   2  10      124.11      138.36     16.48 o
 -13   2  10        0.41       17.75     12.96 o
 -12   2  10       52.57       59.15     11.91 o
 -11   2  10      235.12      275.36     16.06 o
 -10   2  10       88.60      126.55     13.02 o
  -9   2  10      188.50      184.34     14.71 o
  -8   2  10      417.01      389.39     18.17 o
  -7   2  10       82.74      108.24     12.42 o
  -6   2  10      137.06      119.34     12.24 o
  -5   2  10      747.90      678.65     18.30 o
  -4   2  10       71.36       73.80     10.61 o
  -3   2  10      345.47      320.47     15.89 o
  -2   2  10     1005.25      954.89     17.81 o
  -1   2  10        0.46       -1.40      6.09 o
   0   2  10      273.49      272.38     11.33 o
   1   2  10      918.55      874.82     22.53 o
   2   2  10       35.34       31.82      7.21 o
   3   2  10      501.81      523.99     18.06 o
   4   2  10      407.39      401.80     15.53 o
   5   2  10       23.28        4.86      8.16 o
   6   2  10      183.27      212.98     12.94 o
   7   2  10      279.23      260.48     15.88 o
   8   2  10       23.84        0.73      9.58 o
   9   2  10      151.53      141.00     13.95 o
  10   2  10      137.02      134.46     16.32 o
  11   2  10        3.25        6.15     12.16 o
 -14   3  10        1.34       20.12     13.70 o
 -13   3  10        0.01        2.68     12.88 o
 -12   3  10        1.55        8.51     12.78 o
 -11   3  10        7.87       13.05     11.53 o
 -10   3  10        8.82        6.55     11.30 o
  -9   3  10        9.63       10.52     11.63 o
  -8   3  10       79.92       62.88     12.01 o
  -7   3  10       37.49       29.14     10.37 o
  -6   3  10       50.40       51.65     10.91 o
  -5   3  10      101.52      113.77     11.17 o
  -4   3  10       25.62       15.93      9.75 o
  -3   3  10        6.22       11.17      7.68 o
  -2   3  10      148.83      132.63     10.67 o
  -1   3  10        8.84        0.19      6.45 o
   0   3  10        0.21        4.04      5.20 o
   1   3  10       40.64       41.32      7.48 o
   2   3  10      117.23      116.04      9.59 o
   3   3  10       36.70       33.38      9.10 o
   4   3  10       22.90       10.08      8.36 o
   5   3  10        8.77        2.48      7.71 o
   6   3  10        0.64       -2.91      7.69 o
   7   3  10        9.07        0.70      9.81 o
   8   3  10        1.39        4.20      9.85 o
   9   3  10        7.25       -0.33     10.54 o
  10   3  10        2.37       -4.22     11.66 o
 -13   4  10       23.21       14.96     13.75 o
 -12   4  10       49.51       30.72     16.05 o
 -11   4  10      345.51      344.25     19.91 o
 -10   4  10       66.11       56.91     12.71 o
  -9   4  10      193.20      170.46     15.14 o
  -8   4  10      321.49      317.03     18.02 o
  -7   4  10       43.08       69.24     12.39 o
  -6   4  10      128.99      124.23     13.57 o
  -5   4  10      397.88      394.07     16.64 o
  -4   4  10       23.54       31.57     10.66 o
  -3   4  10      192.71      175.71     12.01 o
  -2   4  10      357.94      385.79     15.52 o
  -1   4  10        5.90       11.20      7.22 o
   0   4  10      144.38      149.36     10.28 o
   1   4  10      326.23      356.98     13.57 o
   2   4  10       41.91       75.75      7.87 o
   3   4  10      126.82      126.71     12.03 o
   4   4  10      322.64      329.91     15.74 o
   5   4  10        2.79        0.45      7.95 o
   6   4  10       51.71       46.01      9.90 o
   7   4  10      149.03      150.74     14.04 o
   8   4  10        7.05        2.74      9.68 o
   9   4  10      135.86      124.62     14.58 o
 -11   5  10        0.64        1.23     14.87 o
 -10   5  10        7.00       19.39     14.80 o
  -9   5  10        1.12       -6.31     11.89 o
  -8   5  10        1.88      -13.13     13.13 o
  -7   5  10        0.21        9.32     10.71 o
  -6   5  10        0.06       -1.32     10.09 o
  -5   5  10       13.89       16.79      9.67 o
  -4   5  10        0.43      -10.23     10.23 o
  -3   5  10        0.02       -1.79     10.44 o
  -2   5  10       28.96       35.32      9.99 o
  -1   5  10        0.73       -8.45      8.69 o
   0   5  10        1.09        3.99      7.98 o
   1   5  10        1.19        9.13      7.98 o
   2   5  10       16.91       31.50      8.43 o
   3   5  10        0.02        5.05      7.87 o
   4   5  10        0.84        9.79      7.69 o
   5   5  10       12.06       16.40      7.03 o
   6   5  10        2.62       -4.01      8.37 o
   7   5  10        1.73       -5.21     10.60 o
   8   5  10        2.93       -0.81     10.76 o
  -9   6  10       20.83       17.90     15.37 o
  -8   6  10       59.76       51.88     15.80 o
  -7   6  10       39.35       49.81     15.48 o
  -6   6  10       53.99       46.66     15.24 o
  -5   6  10      322.01      295.99     20.77 o
  -4   6  10      108.47      118.14     16.14 o
  -3   6  10      237.10      236.64     14.44 o
  -2   6  10      359.70      345.93     16.52 o
  -1   6  10       32.94       31.30      9.86 o
   0   6  10      167.62      184.38     12.00 o
   1   6  10       97.51      112.78     10.68 o
   2   6  10       15.58       13.98      8.35 o
   3   6  10       67.33       86.34     13.13 o
   4   6  10       51.16       83.59     16.14 o
   5   6  10        2.86       -1.30     12.60 o
  -4   7  10       19.75       12.92     14.69 o
  -3   7  10        7.46       23.09     12.35 o
  -2   7  10       60.71       54.00     15.41 o
  -1   7  10        3.01       10.99     13.32 o
   0   7  10        8.58       23.99     13.79 o
 -14   1  11       15.91       24.58     13.98 o
 -13   1  11       80.15       81.29     15.12 o
 -12   1  11      118.78      129.93     17.04 o
 -11   1  11       28.74       42.48     12.46 o
 -10   1  11      157.58      156.22     14.79 o
  -9   1  11      552.97      507.50     21.47 o
  -8   1  11       16.34       23.52     11.44 o
  -7   1  11      434.97      413.81     18.88 o
  -6   1  11      721.51      702.36     21.45 o
  -5   1  11        7.24        3.86      9.36 o
  -4   1  11      200.47      242.05     14.89 o
  -3   1  11      809.15      796.10     22.68 o
  -2   1  11       38.89       37.24     12.18 o
  -1   1  11      273.06      265.29     17.81 o
   0   1  11      298.06      285.34     12.59 o
   1   1  11       96.33      115.07     10.08 o
   2   1  11      245.99      190.41     16.21 o
   3   1  11      577.21      561.00     17.62 o
   4   1  11       10.88        9.77      8.85 o
   5   1  11      237.84      222.86     13.54 o
   6   1  11      283.15      285.81     14.88 o
   7   1  11        1.79        7.86      8.82 o
   8   1  11      176.22      180.30     14.80 o
   9   1  11       89.58       91.53     14.90 o
  10   1  11        6.01       -3.59     11.15 o
 -13   2  11        6.30        2.95     12.97 o
 -12   2  11        0.42        4.36     12.78 o
 -11   2  11        2.76       10.83     11.66 o
 -10   2  11       19.35       22.74     11.78 o
  -9   2  11       16.31       16.08     11.26 o
  -8   2  11       12.22       -0.79     10.72 o
  -7   2  11        6.92        8.96     10.58 o
  -6   2  11       69.80       53.12     11.32 o
  -5   2  11        0.97        1.35      8.76 o
  -4   2  11       11.17        9.89      9.83 o
  -3   2  11        0.40       -6.11      9.21 o
  -2   2  11        0.07       -4.89      8.49 o
  -1   2  11       15.56       17.14      9.86 o
   0   2  11        8.27        4.82      9.15 o
   1   2  11        0.47        1.27      8.37 o
   2   2  11       28.68       22.65     10.26 o
   3   2  11        5.55        8.31      8.44 o
   4   2  11       26.94       32.71      9.62 o
   5   2  11        0.27       -5.99      8.26 o
   6   2  11        1.64       -1.27      8.59 o
   7   2  11       37.90       28.71     10.67 o
   8   2  11        8.03       -2.54     10.22 o
   9   2  11        4.83       19.93     12.57 o
 -12   3  11      148.45      134.02     16.27 o
 -11   3  11       38.19       27.50     13.17 o
 -10   3  11       83.66       96.63     14.12 o
  -9   3  11      318.58      360.51     19.18 o
  -8   3  11       14.59       20.15     11.52 o
  -7   3  11      122.59      110.13     13.81 o
  -6   3  11      232.56      243.35     16.18 o
  -5   3  11       29.06       40.53     10.62 o
  -4   3  11      272.88      248.89     16.11 o
  -3   3  11      344.55      343.01     17.45 o
  -2   3  11       14.28       23.55     10.39 o
  -1   3  11      563.82      559.04     17.66 o
   0   3  11      222.42      244.73     12.62 o
   1   3  11       37.46       44.19      8.85 o
   2   3  11      294.36      313.50     17.41 o
   3   3  11      236.25      238.13     14.15 o
   4   3  11       18.97       12.50      9.03 o
   5   3  11       91.62      101.37     11.59 o
   6   3  11      103.04       94.39     12.82 o
   7   3  11        3.44       -1.14     10.51 o
   8   3  11       25.81       15.24     11.14 o
   9   3  11      108.89       98.01     14.20 o
 -11   4  11        6.55       14.86     13.27 o
 -10   4  11        1.86       -0.04     14.81 o
  -9   4  11        1.07       -1.21     11.87 o
  -8   4  11        0.65        3.55     11.26 o
  -7   4  11        0.06        6.13     11.03 o
  -6   4  11        0.05       -3.53     10.21 o
  -5   4  11        8.26        8.99      9.45 o
  -4   4  11        8.05       -1.68     10.41 o
  -3   4  11        0.35      -10.11     10.11 o
  -2   4  11       36.92        6.88     10.69 o
  -1   4  11       11.89       17.89      8.94 o
   0   4  11        0.15       -3.93      8.72 o
   1   4  11        0.01       -6.92      8.29 o
   2   4  11       34.20       38.35      7.35 o
   3   4  11       18.14       21.56      8.53 o
   4   4  11        5.40       -4.40      9.07 o
   5   4  11       27.76       47.72     11.40 o
   6   4  11        0.18       -5.13     10.60 o
   7   4  11        0.01       -9.05     10.49 o
  -9   5  11      158.07      168.24     20.36 o
  -8   5  11        1.86       -7.64     14.81 o
  -7   5  11       60.46       60.05     13.66 o
  -6   5  11      111.28      117.40     14.49 o
  -5   5  11       32.37       43.94     11.32 o
  -4   5  11      133.83      118.99     14.76 o
  -3   5  11      227.34      223.65     16.60 o
  -2   5  11        4.47        7.72     10.97 o
  -1   5  11      105.65      108.11     11.95 o
   0   5  11      221.30      235.22     14.46 o
   1   5  11       10.64       11.49      9.68 o
   2   5  11       36.70       56.73      9.83 o
   3   5  11      128.72      159.33     12.08 o
   4   5  11        0.09       11.84      8.63 o
   5   5  11       77.26      109.16     11.16 o
  -5   6  11       15.25        8.51     13.90 o
  -4   6  11        5.95       13.22     13.70 o
  -3   6  11       26.16       29.07     12.13 o
  -2   6  11        0.16        8.13     11.81 o
  -1   6  11        1.33       -2.31     10.61 o
   0   6  11        8.20       11.51      9.61 o
   1   6  11        0.90        5.54      9.00 o
   2   6  11        6.67       30.63     12.93 o
 -12   0  12       53.95       77.08     22.39 o
 -11   0  12      120.20      117.94     23.92 o
 -10   0  12      184.06      168.70     25.19 o
  -9   0  12       42.46       33.77     18.35 o
  -8   0  12      348.48      353.28     55.63 o
  -7   0  12      360.97      317.70     28.21 o
  -6   0  12        4.78       -1.65     15.65 o
  -5   0  12      422.97      468.65     32.06 o
  -4   0  12      159.94      158.90     22.75 o
  -3   0  12        7.20       -2.34     13.08 o
  -2   0  12       61.83       61.32     20.08 o
  -1   0  12      319.20      322.22     28.42 o
   0   0  12       27.40       18.13     17.87 o
   1   0  12        4.64       15.93     18.04 o
   2   0  12      316.38      337.13     21.41 o
   3   0  12        5.08       20.58     12.78 o
   4   0  12      184.63      190.92     23.69 o
   5   0  12      127.37      161.83     18.44 o
   6   0  12        0.97        3.27     12.92 o
   7   0  12      127.39      121.11     21.59 o
   8   0  12       71.16       62.45     20.19 o
 -12   1  12        0.74        8.58     14.00 o
 -11   1  12       47.16       38.47     14.23 o
 -10   1  12        0.12        6.09     12.84 o
  -9   1  12        3.18       13.74     12.21 o
  -8   1  12       36.54       37.46     14.99 o
  -7   1  12        3.75       -5.04     10.42 o
  -6   1  12        0.13      -10.71     10.71 o
  -5   1  12       12.71        8.62     11.43 o
  -4   1  12        0.89       -1.90     10.12 o
  -3   1  12      113.70      105.62     13.62 o
  -2   1  12       23.26       20.85     11.13 o
  -1   1  12        1.41        1.00     12.22 o
   0   1  12       45.49       42.67     13.90 o
   1   1  12        2.73       24.44     13.31 o
   2   1  12       26.17        9.90     12.45 o
   3   1  12       30.67       29.24      8.90 o
   4   1  12        0.03        2.74      8.64 o
   5   1  12        2.70       -4.87      8.65 o
   6   1  12       15.54       13.43      9.82 o
   7   1  12        0.00        2.32     10.09 o
   8   1  12        0.43        1.55     11.77 o
 -11   2  12       37.35       54.81     14.36 o
 -10   2  12       96.13       86.32     14.76 o
  -9   2  12       44.03       43.22     13.00 o
  -8   2  12      131.94      146.47     16.29 o
  -7   2  12      249.93      236.97     18.11 o
  -6   2  12        1.32       -1.56     10.77 o
  -5   2  12      155.03      148.37     14.40 o
  -4   2  12      399.00      366.55     21.63 o
  -3   2  12        1.66        3.20     11.73 o
  -2   2  12      333.59      321.29     20.11 o
  -1   2  12      323.68      290.80     17.61 o
   0   2  12        1.26       -5.44     12.10 o
   1   2  12      274.88      269.85     19.27 o
   2   2  12      116.98      113.64     12.64 o
   3   2  12       46.80       40.03      9.39 o
   4   2  12      182.44      189.88     13.49 o
   5   2  12       71.49       66.27     10.97 o
   6   2  12        4.24       13.83     10.78 o
   7   2  12       26.16       33.80     11.49 o
 -10   3  12        0.01        0.42     12.39 o
  -9   3  12        0.49        4.49     12.04 o
  -8   3  12        2.49        9.58     12.40 o
  -7   3  12        0.42        0.35     10.84 o
  -6   3  12        0.47        2.93     10.69 o
  -5   3  12        0.76        7.51     10.50 o
  -4   3  12        3.83      -11.14     11.14 o
  -3   3  12        0.34        1.44     11.56 o
  -2   3  12        3.21        3.57     11.50 o
  -1   3  12        0.30        2.34     11.40 o
   0   3  12        0.35        4.38     10.48 o
   1   3  12        6.13        1.70     10.30 o
   2   3  12       12.81        8.35     10.91 o
   3   3  12       10.45        4.60     11.18 o
   4   3  12       12.00        3.62      9.28 o
   5   3  12        0.84       -6.04      9.26 o
   6   3  12        0.07        9.81     10.80 o
  -9   4  12        1.16       12.75     13.10 o
  -8   4  12      124.66      149.96     20.86 o
  -7   4  12       81.96       88.18     14.58 o
  -6   4  12        5.19        6.02     11.89 o
  -5   4  12       43.20       48.90     11.96 o
  -4   4  12      106.67      117.63     14.93 o
  -3   4  12        4.35        4.26     11.51 o
  -2   4  12      117.68      122.38     16.39 o
  -1   4  12       92.79      122.24     16.75 o
   0   4  12        2.04       10.13     12.98 o
   1   4  12      100.81      122.06     16.84 o
   2   4  12       65.91       67.27     12.06 o
   3   4  12        0.69       -6.68      9.60 o
   4   4  12       55.55       49.79     11.75 o
   5   4  12       52.20       64.85     13.37 o
  -5   5  12        0.64        7.75     10.89 o
  -4   5  12        4.85      -10.18     12.05 o
  -3   5  12        8.13      -12.12     12.12 o
  -2   5  12        0.01      -11.23     11.61 o
  -1   5  12       14.20       11.10     12.07 o
   0   5  12        0.58        6.59     13.30 o
   1   5  12        6.30       22.52     13.67 o
  -9   1  13       40.52       42.01     14.30 o
  -8   1  13      128.39      102.71     16.05 o
  -7   1  13        3.93       -0.74     12.14 o
  -6   1  13      168.01      175.99     17.45 o
  -5   1  13       85.27       69.64     14.09 o
  -4   1  13        2.80        7.76     10.85 o
  -3   1  13      138.57      129.24     16.37 o
  -2   1  13       68.26       55.36     12.57 o
  -1   1  13        0.79        0.01     12.95 o
   0   1  13      113.55      114.79     16.81 o
   1   1  13       39.85       45.53     15.06 o
   2   1  13        0.19      -10.84     13.41 o
   3   1  13       21.59       23.46     14.54 o
   4   1  13      113.64      123.25     17.41 o
   5   1  13        0.02        3.92     11.41 o
  -9   2  13        0.80        3.30     13.25 o
  -8   2  13        6.84       26.77     13.33 o
  -7   2  13        3.44       13.88     12.92 o
  -6   2  13        5.87        6.79     12.63 o
  -5   2  13        4.37       -2.44     12.20 o
  -4   2  13        0.16        7.67     11.19 o
  -3   2  13        5.91       -8.97     12.44 o
  -2   2  13        1.60       -4.70     11.95 o
  -1   2  13        8.47       11.70     11.87 o
   0   2  13        3.35       -4.70     11.30 o
   1   2  13        0.20       12.25     14.28 o
   2   2  13        3.96       -0.86     13.62 o
   3   2  13        7.20        3.81     13.77 o
   4   2  13        0.67       -8.31     13.46 o
  -7   3  13        0.25       -8.80     12.30 o
  -6   3  13       90.62      108.94     16.36 o
  -5   3  13       55.79       50.24     13.32 o
  -4   3  13        1.14       -0.51     11.26 o
  -3   3  13       80.31       89.11     16.36 o
  -2   3  13      134.76      134.78     17.78 o
  -1   3  13        1.32        0.23     12.84 o
   0   3  13       95.22       94.23     16.07 o
   1   3  13       68.97       64.89     14.04 o
   2   3  13        2.65       -0.86     13.81 o
   3   3  13       36.21       16.37     15.54 o
  -3   4  13        4.64       -6.22     13.38 o
  -2   4  13        0.04       -6.77     13.91 o
  -1   4  13        0.23       17.63     14.06 o
  -5   0  14       26.33        8.19     18.54 o
  -4   0  14       57.96       16.53     18.13 o
  -3   0  14        7.99      -10.27     14.63 o
  -2   0  14       31.48       14.66     15.50 o
  -1   0  14       37.25       20.44     21.81 o
   0   0  14       23.25       29.44     22.63 o
   1   0  14       11.82       -7.94     21.19 o
  -5   1  14        4.09       18.58     13.50 o
  -4   1  14        1.21        9.50     12.74 o
  -3   1  14        0.26        6.36     11.48 o
  -2   1  14        1.45       -3.82     12.03 o
  -1   1  14        9.96       -1.94     12.26 o
   0   1  14        3.38        1.03     15.04 o
 
